# Supplementary material for: Use of fourth-generation rapid combined antigen and antibody diagnostic tests for the detection of acute HIV infection in a community centre for men who have sex with men, between 2016 and 2019
Source: PLoS One. 2021 Jul 27;16(7):e0255065. doi: 10.1371/journal.pone.0255065 (PMC8315512; doi:10.1371/journal.pone.0255065)
Supplement: S1 Data — (XLSX) [file pone.0255065.s001.xlsx]

## Sheet: Data
Id subject	Visit order	First visit	Last visit	Days between visits (in days)	Age group	Level of education	Country of birth	Number of sexual partners	Confirmation results	Antigen
1	1	Yes	No	574	25-34 years	Higher education	Spain	Less than two partners	Negative
1	2	No	Yes		35-44 years	Higher education	Spain	Between 2–9 partners	Negative
2	1	Yes	Yes		25-34 years	Secondary education	Spain	Between 2–9 partners	Negative
3	1	Yes	No	489	25-34 years	Secondary education	Spain	Don't know/Don't answer	Negative
3	2	No	Yes		35-44 years	Secondary education	Spain	Less than two partners	Negative
4	1	Yes	No	158	35-44 years	Unknown level of education	Unknown country of birth	10 partners or more	Negative
4	2	No	Yes		35-44 years	Unknown level of education	Unknown country of birth	10 partners or more	Negative
5	1	Yes	No	26	45 and above	Higher education	Spain	Between 2–9 partners	Negative
5	2	No	No	288	45 and above	Higher education	Spain	10 partners or more	Negative
5	3	No	Yes		45 and above	Higher education	Spain	Between 2–9 partners	Negative
6	1	Yes	No	337	25-34 years	Secondary education	Central and South America (Latin America)	Between 2–9 partners	Negative
6	2	No	Yes		25-34 years	Secondary education	Central and South America (Latin America)	Between 2–9 partners	Negative
7	1	Yes	Yes		35-44 years	Secondary education	Spain	Less than two partners	Negative
8	1	Yes	No	684	45 and above	Primary education	Spain	Less than two partners	Negative
8	2	No	Yes		45 and above	Primary education	Spain	Between 2–9 partners	Negative
9	1	Yes	No	180	35-44 years	Secondary education	Spain	10 partners or more	Negative
9	2	No	No	316	35-44 years	Secondary education	Spain	10 partners or more	Negative
9	3	No	No	313	35-44 years	Secondary education	Spain	Between 2–9 partners	Negative
9	4	No	Yes		45 and above	Secondary education	Spain	Between 2–9 partners	Negative
10	1	Yes	Yes		35-44 years	Secondary education	Central and South America (Latin America)	10 partners or more	Negative
11	1	Yes	Yes		35-44 years	Higher education	Spain	Less than two partners	Negative
12	1	Yes	Yes		35-44 years	Higher education	Spain	10 partners or more	Negative
13	1	Yes	No	274	45 and above	Secondary education	Spain	10 partners or more	Negative
13	2	No	No	126	45 and above	Secondary education	Spain	10 partners or more	Negative
13	3	No	No	169	45 and above	Secondary education	Spain	10 partners or more	Negative
13	4	No	No	155	45 and above	Secondary education	Spain	Between 2–9 partners	Negative
13	5	No	Yes		45 and above	Secondary education	Spain	10 partners or more	Negative
14	1	Yes	No	396	45 and above	Secondary education	Spain	10 partners or more	Negative
14	2	No	Yes		45 and above	Secondary education	Spain	Between 2–9 partners	Negative
15	1	Yes	Yes		45 and above	Higher education	Spain	10 partners or more	Negative
16	1	Yes	No	318	25-34 years	Secondary education	Spain	Less than two partners	Negative
16	2	No	Yes		25-34 years	Secondary education	Spain	Between 2–9 partners	Negative
17	1	Yes	Yes		35-44 years	Secondary education	Spain	Less than two partners	Negative
18	1	Yes	No	106	35-44 years	Higher education	Spain	Between 2–9 partners	Negative
18	2	No	No	26	35-44 years	Higher education	Spain	10 partners or more	Negative
18	3	No	No	29	35-44 years	Higher education	Spain	Non applicable	Negative
18	4	No	No	56	35-44 years	Higher education	Spain	Non applicable	Negative
18	5	No	No	84	35-44 years	Higher education	Spain	Non applicable	Negative
18	6	No	No	85	35-44 years	Higher education	Spain	Non applicable	Negative
18	7	No	No	88	35-44 years	Higher education	Spain	Non applicable	Negative
18	8	No	No	32	35-44 years	Higher education	Spain	Non applicable	Negative
18	9	No	Yes		35-44 years	Higher education	Spain	Non applicable	Negative
19	1	Yes	No	21	45 and above	Secondary education	Spain	Between 2–9 partners	Negative
19	2	No	No	27	45 and above	Secondary education	Spain	Non applicable	Negative
19	3	No	No	57	45 and above	Secondary education	Spain	Non applicable	Negative
19	4	No	No	87	45 and above	Secondary education	Spain	Non applicable	Negative
19	5	No	No	177	45 and above	Secondary education	Spain	Non applicable	Negative
19	6	No	Yes		45 and above	Secondary education	Spain	Non applicable	Negative
20	1	Yes	No	38	45 and above	Higher education	Central and South America (Latin America)	Less than two partners	Negative
20	2	No	No	56	45 and above	Higher education	Central and South America (Latin America)	Less than two partners	Negative
20	3	No	Yes		45 and above	Higher education	Central and South America (Latin America)	Less than two partners	Negative
21	1	Yes	No	197	35-44 years	Secondary education	Western Europe	Non applicable	Negative
21	2	No	No	139	35-44 years	Secondary education	Western Europe	10 partners or more	Negative
21	3	No	No	192	35-44 years	Secondary education	Western Europe	Between 2–9 partners	Negative
21	4	No	No	244	35-44 years	Secondary education	Western Europe	10 partners or more	Negative
21	5	No	No	158	45 and above	Secondary education	Western Europe	10 partners or more	Negative
21	6	No	Yes		45 and above	Secondary education	Western Europe	10 partners or more	Negative
22	1	Yes	Yes		35-44 years	Unfinished primary education	Spain	Between 2–9 partners	Negative
23	1	Yes	No	258	45 and above	Higher education	Spain	Between 2–9 partners	Negative
23	2	No	No	392	45 and above	Higher education	Spain	10 partners or more	Negative
23	3	No	Yes		45 and above	Higher education	Spain	Between 2–9 partners	Negative
24	1	Yes	Yes		35-44 years	Higher education	Central and South America (Latin America)	10 partners or more	Negative
25	1	Yes	Yes		35-44 years	Higher education	Western Europe	10 partners or more	Negative
26	1	Yes	Yes		45 and above	Secondary education	Spain	Less than two partners	Negative
27	1	Yes	No	365	45 and above	Secondary education	Spain	10 partners or more	Negative
27	2	No	No	182	45 and above	Secondary education	Spain	10 partners or more	Negative
27	3	No	Yes		45 and above	Secondary education	Spain	10 partners or more	Negative
28	1	Yes	No	209	25-34 years	Secondary education	Central and South America (Latin America)	Between 2–9 partners	Negative
28	2	No	No	567	25-34 years	Secondary education	Central and South America (Latin America)	Between 2–9 partners	Negative
28	3	No	No	168	25-34 years	Secondary education	Central and South America (Latin America)	Between 2–9 partners	Negative
28	4	No	Yes		35-44 years	Secondary education	Central and South America (Latin America)	Between 2–9 partners	Negative
29	1	Yes	No	182	35-44 years	Secondary education	Central and South America (Latin America)	Between 2–9 partners	Negative
29	2	No	No	134	35-44 years	Secondary education	Central and South America (Latin America)	Between 2–9 partners	Negative
29	3	No	No	267	35-44 years	Secondary education	Central and South America (Latin America)	10 partners or more	Negative
29	4	No	No	147	35-44 years	Secondary education	Central and South America (Latin America)	Between 2–9 partners	Negative
29	5	No	No	101	35-44 years	Secondary education	Central and South America (Latin America)	Between 2–9 partners	Negative
29	6	No	Yes		35-44 years	Secondary education	Central and South America (Latin America)	10 partners or more	Negative
30	1	Yes	No	174	35-44 years	Secondary education	Spain	Between 2–9 partners	Negative
30	2	No	No	153	35-44 years	Secondary education	Spain	Between 2–9 partners	Negative
30	3	No	No	412	35-44 years	Secondary education	Spain	10 partners or more	Negative
30	4	No	No	265	35-44 years	Secondary education	Spain	10 partners or more	Negative
30	5	No	Yes		35-44 years	Secondary education	Spain	10 partners or more	Negative
31	1	Yes	Yes		35-44 years	Higher education	Spain	Between 2–9 partners	Negative
32	1	Yes	No	109	35-44 years	Secondary education	Spain	Between 2–9 partners	Negative
32	2	No	Yes		35-44 years	Secondary education	Spain	Between 2–9 partners	Negative
33	1	Yes	Yes		25-34 years	Higher education	Spain	Between 2–9 partners	Negative
34	1	Yes	Yes		35-44 years	Higher education	Western Europe	Non applicable	Negative
35	1	Yes	No	754	35-44 years	Higher education	Spain	10 partners or more	Negative
35	2	No	No	185	45 and above	Higher education	Spain	Between 2–9 partners	Negative
35	3	No	Yes		45 and above	Higher education	Spain	10 partners or more	Negative
36	1	Yes	No	228	25-34 years	Higher education	Spain	Between 2–9 partners	Negative
36	2	No	Yes		25-34 years	Higher education	Spain	Between 2–9 partners	Negative
37	1	Yes	Yes		45 and above	Higher education	Spain	Between 2–9 partners	Negative
38	1	Yes	Yes		45 and above	Higher education	Spain	Between 2–9 partners	Negative
39	1	Yes	No	111	25-34 years	Higher education	Spain	Between 2–9 partners	Negative
39	2	No	Yes		25-34 years	Higher education	Spain	Non applicable	Negative
40	1	Yes	No	161	45 and above	Higher education	Spain	Between 2–9 partners	Negative
40	2	No	No	149	45 and above	Higher education	Spain	10 partners or more	Negative
40	3	No	No	27	45 and above	Higher education	Spain	Between 2–9 partners	Negative
40	4	No	No	12	45 and above	Higher education	Spain	Non applicable	Negative
40	5	No	No	28	45 and above	Higher education	Spain	Non applicable	Negative
40	6	No	No	58	45 and above	Higher education	Spain	Non applicable	Negative
40	7	No	No	85	45 and above	Higher education	Spain	Non applicable	Negative
40	8	No	No	85	45 and above	Higher education	Spain	Non applicable	Negative
40	9	No	No	83	45 and above	Higher education	Spain	Non applicable	Negative
40	10	No	No	78	45 and above	Higher education	Spain	Non applicable	Negative
40	11	No	No	98	45 and above	Higher education	Spain	Non applicable	Negative
40	12	No	No	80	45 and above	Higher education	Spain	Non applicable	Negative
40	13	No	Yes		45 and above	Higher education	Spain	Non applicable	Negative
41	1	Yes	No	368	35-44 years	Secondary education	Spain	Between 2–9 partners	Negative
41	2	No	No	338	35-44 years	Secondary education	Spain	10 partners or more	Negative
41	3	No	Yes		45 and above	Secondary education	Spain	10 partners or more	Negative
42	1	Yes	No	351	45 and above	Secondary education	Spain	Less than two partners	Negative
42	2	No	Yes		45 and above	Secondary education	Spain	Less than two partners	Negative
43	1	Yes	Yes		35-44 years	Higher education	Spain	10 partners or more	Negative
44	1	Yes	Yes		35-44 years	Higher education	Spain	Non applicable	Negative
45	1	Yes	Yes		45 and above	Higher education	Spain	Between 2–9 partners	Negative
46	1	Yes	Yes		35-44 years	Higher education	Central and South America (Latin America)	Between 2–9 partners	Negative
47	1	Yes	No	56	35-44 years	Unknown level of education	Western Europe	10 partners or more	Negative
47	2	No	No	16	35-44 years	Unknown level of education	Western Europe	Non applicable	Negative
47	3	No	No	28	35-44 years	Unknown level of education	Western Europe	Non applicable	Negative
47	4	No	No	62	35-44 years	Unknown level of education	Western Europe	Non applicable	Negative
47	5	No	No	82	35-44 years	Unknown level of education	Western Europe	Non applicable	Negative
47	6	No	No	77	35-44 years	Unknown level of education	Western Europe	Non applicable	Negative
47	7	No	No	91	35-44 years	Unknown level of education	Western Europe	Non applicable	Negative
47	8	No	No	84	35-44 years	Unknown level of education	Western Europe	Non applicable	Negative
47	9	No	No	84	35-44 years	Unknown level of education	Western Europe	Non applicable	Negative
47	10	No	No	84	35-44 years	Unknown level of education	Western Europe	Non applicable	Negative
47	11	No	No	66	35-44 years	Unknown level of education	Western Europe	Non applicable	Negative
47	12	No	Yes		35-44 years	Unknown level of education	Western Europe	Non applicable	Negative
48	1	Yes	No	63	35-44 years	Secondary education	Spain	Between 2–9 partners	Negative
48	2	No	No	108	35-44 years	Secondary education	Spain	Between 2–9 partners	Negative
48	3	No	No	17	35-44 years	Secondary education	Spain	Between 2–9 partners	Negative
48	4	No	No	14	35-44 years	Secondary education	Spain	Non applicable	Negative
48	5	No	No	29	45 and above	Secondary education	Spain	Non applicable	Negative
48	6	No	No	55	45 and above	Secondary education	Spain	Non applicable	Negative
48	7	No	No	85	45 and above	Secondary education	Spain	Non applicable	Negative
48	8	No	No	83	45 and above	Secondary education	Spain	Non applicable	Negative
48	9	No	No	91	45 and above	Secondary education	Spain	Non applicable	Negative
48	10	No	No	77	45 and above	Secondary education	Spain	Non applicable	Negative
48	11	No	No	84	45 and above	Secondary education	Spain	Non applicable	Negative
48	12	No	No	85	45 and above	Secondary education	Spain	Non applicable	Negative
48	13	No	No	64	45 and above	Secondary education	Spain	Non applicable	Negative
48	14	No	Yes		45 and above	Secondary education	Spain	Non applicable	Negative
49	1	Yes	Yes		45 and above	Higher education	Spain	Between 2–9 partners	Negative
50	1	Yes	Yes		35-44 years	Higher education	Spain	Between 2–9 partners	Negative
51	1	Yes	No	144	45 and above	Primary education	Spain	Between 2–9 partners	Negative
51	2	No	No	104	45 and above	Primary education	Spain	Between 2–9 partners	Negative
51	3	No	No	267	45 and above	Primary education	Spain	Between 2–9 partners	Negative
51	4	No	No	140	45 and above	Primary education	Spain	Between 2–9 partners	Negative
51	5	No	Yes		45 and above	Primary education	Spain	Between 2–9 partners	Negative
52	1	Yes	Yes		45 and above	Higher education	Spain	Less than two partners	Negative
53	1	Yes	Yes		45 and above	Secondary education	Spain	10 partners or more	Negative
54	1	Yes	Yes		25-34 years	Secondary education	Spain	Between 2–9 partners	Negative
55	1	Yes	No	176	45 and above	Higher education	Spain	10 partners or more	Negative
55	2	No	No	272	45 and above	Higher education	Spain	10 partners or more	Negative
55	3	No	Yes		45 and above	Higher education	Spain	10 partners or more	Negative
56	1	Yes	No	135	45 and above	Higher education	Spain	Less than two partners	Negative
56	2	No	No	132	45 and above	Higher education	Spain	Less than two partners	Negative
56	3	No	No	131	45 and above	Higher education	Spain	Between 2–9 partners	Negative
56	4	No	No	325	45 and above	Higher education	Spain	Between 2–9 partners	Negative
56	5	No	Yes		45 and above	Higher education	Spain	Less than two partners	Negative
57	1	Yes	No	200	45 and above	Higher education	Spain	Less than two partners	Negative
57	2	No	No	712	45 and above	Higher education	Spain	Between 2–9 partners	Negative
57	3	No	Yes		45 and above	Higher education	Spain	Less than two partners	Negative
58	1	Yes	No	1058	45 and above	Secondary education	Spain	Between 2–9 partners	Negative
58	2	No	Yes		45 and above	Secondary education	Spain	Less than two partners	Negative
59	1	Yes	No	302	45 and above	Unknown level of education	Spain	10 partners or more	Negative
59	2	No	No	574	45 and above	Unknown level of education	Spain	10 partners or more	Negative
59	3	No	Yes		45 and above	Unknown level of education	Spain	10 partners or more	Negative
60	1	Yes	Yes		25-34 years	Secondary education	Spain	10 partners or more	Negative
61	1	Yes	No	206	35-44 years	Higher education	Spain	10 partners or more	Negative
61	2	No	No	15	35-44 years	Higher education	Spain	Between 2–9 partners	Negative
61	3	No	No	105	35-44 years	Higher education	Spain	Non applicable	Negative
61	4	No	No	14	35-44 years	Higher education	Spain	Non applicable	Negative
61	5	No	No	22	35-44 years	Higher education	Spain	Non applicable	Negative
61	6	No	No	61	35-44 years	Higher education	Spain	Non applicable	Negative
61	7	No	No	77	35-44 years	Higher education	Spain	Non applicable	Negative
61	8	No	No	92	35-44 years	Higher education	Spain	Non applicable	Negative
61	9	No	No	79	35-44 years	Higher education	Spain	Non applicable	Negative
61	10	No	No	91	35-44 years	Higher education	Spain	Non applicable	Negative
61	11	No	No	71	35-44 years	Higher education	Spain	Non applicable	Negative
61	12	No	No	91	35-44 years	Higher education	Spain	Non applicable	Negative
61	13	No	Yes		35-44 years	Higher education	Spain	Non applicable	Negative
62	1	Yes	No	480	35-44 years	Secondary education	Spain	10 partners or more	Negative
62	2	No	Yes		35-44 years	Secondary education	Spain	10 partners or more	Negative
63	1	Yes	Yes		35-44 years	Higher education	Central and South America (Latin America)	Between 2–9 partners	Negative
64	1	Yes	Yes		35-44 years	Secondary education	Spain	Less than two partners	Negative
65	1	Yes	Yes		25-34 years	Secondary education	Spain	Non applicable	Positive	HIV Ab only
66	1	Yes	Yes		45 and above	Higher education	Spain	10 partners or more	Negative
67	1	Yes	No	148	45 and above	Secondary education	Spain	Between 2–9 partners	Negative
67	2	No	Yes		45 and above	Secondary education	Spain	Between 2–9 partners	Negative
68	1	Yes	No	784	45 and above	Higher education	Spain	Between 2–9 partners	Negative
68	2	No	Yes		45 and above	Higher education	Spain	10 partners or more	Negative
69	1	Yes	No	152	35-44 years	Secondary education	Spain	Between 2–9 partners	Negative
69	2	No	Yes		35-44 years	Secondary education	Spain	Between 2–9 partners	Negative
70	1	Yes	No	356	25-34 years	Higher education	Western Europe	10 partners or more	Negative
70	2	No	Yes		35-44 years	Higher education	Western Europe	Between 2–9 partners	Negative
71	1	Yes	No	106	35-44 years	Secondary education	Spain	10 partners or more	Negative
71	2	No	No	725	35-44 years	Secondary education	Spain	10 partners or more	Negative
71	3	No	No	105	35-44 years	Secondary education	Spain	10 partners or more	Negative
71	4	No	Yes		35-44 years	Secondary education	Spain	10 partners or more	Negative
72	1	Yes	No	91	35-44 years	Higher education	Spain	10 partners or more	Negative
72	2	No	No	105	35-44 years	Higher education	Spain	10 partners or more	Negative
72	3	No	No	91	35-44 years	Higher education	Spain	Between 2–9 partners	Negative
72	4	No	Yes		35-44 years	Higher education	Spain	Between 2–9 partners	Negative
73	1	Yes	Yes		35-44 years	Secondary education	Spain	10 partners or more	Negative
74	1	Yes	No	479	35-44 years	Secondary education	Spain	10 partners or more	Negative
74	2	No	Yes		35-44 years	Secondary education	Spain	10 partners or more	Negative
75	1	Yes	Yes		25-34 years	Higher education	Spain	Less than two partners	Negative
76	1	Yes	No	98	45 and above	Higher education	Spain	10 partners or more	Negative
76	2	No	No	91	45 and above	Higher education	Spain	Between 2–9 partners	Negative
76	3	No	No	91	45 and above	Higher education	Spain	10 partners or more	Negative
76	4	No	No	40	45 and above	Higher education	Spain	10 partners or more	Negative
76	5	No	No	23	45 and above	Higher education	Spain	Non applicable	Negative
76	6	No	No	28	45 and above	Higher education	Spain	Non applicable	Negative
76	7	No	No	54	45 and above	Higher education	Spain	Non applicable	Negative
76	8	No	No	89	45 and above	Higher education	Spain	Non applicable	Negative
76	9	No	No	81	45 and above	Higher education	Spain	Non applicable	Negative
76	10	No	No	88	45 and above	Higher education	Spain	Non applicable	Negative
76	11	No	No	91	45 and above	Higher education	Spain	Non applicable	Negative
76	12	No	No	79	45 and above	Higher education	Spain	Non applicable	Negative
76	13	No	No	83	45 and above	Higher education	Spain	Non applicable	Negative
76	14	No	Yes		45 and above	Higher education	Spain	Non applicable	Negative
77	1	Yes	Yes		35-44 years	Higher education	Central and South America (Latin America)	Between 2–9 partners	Negative
78	1	Yes	No	364	35-44 years	Secondary education	Spain	10 partners or more	Negative
78	2	No	No	13	35-44 years	Secondary education	Spain	10 partners or more	Negative
78	3	No	No	22	35-44 years	Secondary education	Spain	Non applicable	Negative
78	4	No	No	28	35-44 years	Secondary education	Spain	Non applicable	Negative
78	5	No	No	56	35-44 years	Secondary education	Spain	Non applicable	Negative
78	6	No	No	85	35-44 years	Secondary education	Spain	Non applicable	Negative
78	7	No	No	85	35-44 years	Secondary education	Spain	Non applicable	Negative
78	8	No	No	83	35-44 years	Secondary education	Spain	Non applicable	Negative
78	9	No	No	84	35-44 years	Secondary education	Spain	Non applicable	Negative
78	10	No	No	84	35-44 years	Secondary education	Spain	Non applicable	Negative
78	11	No	No	84	35-44 years	Secondary education	Spain	Non applicable	Negative
78	12	No	No	84	45 and above	Secondary education	Spain	Non applicable	Negative
78	13	No	Yes		45 and above	Secondary education	Spain	Non applicable	Negative
79	1	Yes	No	161	35-44 years	Higher education	Spain	10 partners or more	Negative
79	2	No	No	203	35-44 years	Higher education	Spain	10 partners or more	Negative
79	3	No	No	162	35-44 years	Higher education	Spain	10 partners or more	Negative
79	4	No	Yes		35-44 years	Higher education	Spain	10 partners or more	Negative
80	1	Yes	No	224	25-34 years	Secondary education	Central and South America (Latin America)	Between 2–9 partners	Negative
80	2	No	No	259	25-34 years	Secondary education	Central and South America (Latin America)	10 partners or more	Negative
80	3	No	Yes		25-34 years	Secondary education	Central and South America (Latin America)	Between 2–9 partners	Negative
81	1	Yes	No	351	35-44 years	Higher education	Spain	Between 2–9 partners	Negative
81	2	No	Yes		35-44 years	Higher education	Spain	10 partners or more	Negative
82	1	Yes	No	170	35-44 years	Higher education	Spain	Between 2–9 partners	Negative
82	2	No	No	21	35-44 years	Higher education	Spain	10 partners or more	Negative
82	3	No	No	28	35-44 years	Higher education	Spain	Non applicable	Negative
82	4	No	No	56	35-44 years	Higher education	Spain	Non applicable	Negative
82	5	No	No	84	35-44 years	Higher education	Spain	Non applicable	Negative
82	6	No	No	89	35-44 years	Higher education	Spain	Non applicable	Negative
82	7	No	No	132	35-44 years	Higher education	Spain	Non applicable	Negative
82	8	No	Yes		35-44 years	Higher education	Spain	Non applicable	Negative
83	1	Yes	No	496	35-44 years	Higher education	Spain	Between 2–9 partners	Negative
83	2	No	No	373	45 and above	Higher education	Spain	Between 2–9 partners	Negative
83	3	No	Yes		45 and above	Higher education	Spain	Less than two partners	Negative
84	1	Yes	Yes		35-44 years	Higher education	Central and South America (Latin America)	Between 2–9 partners	Negative
85	1	Yes	Yes		45 and above	Higher education	Spain	10 partners or more	Negative
86	1	Yes	No	352	25-34 years	Higher education	Spain	Between 2–9 partners	Negative
86	2	No	Yes		25-34 years	Higher education	Spain	Between 2–9 partners	Negative
87	1	Yes	No	14	25-34 years	Higher education	Spain	Non applicable	Negative
87	2	No	No	27	25-34 years	Higher education	Spain	Non applicable	Negative
87	3	No	No	57	25-34 years	Higher education	Spain	Non applicable	Negative
87	4	No	No	81	25-34 years	Higher education	Spain	Non applicable	Negative
87	5	No	No	91	25-34 years	Higher education	Spain	Non applicable	Negative
87	6	No	No	86	25-34 years	Higher education	Spain	Non applicable	Negative
87	7	No	No	79	25-34 years	Higher education	Spain	Non applicable	Negative
87	8	No	No	76	25-34 years	Higher education	Spain	Non applicable	Negative
87	9	No	No	85	25-34 years	Higher education	Spain	Non applicable	Negative
87	10	No	Yes		25-34 years	Higher education	Spain	Non applicable	Negative
88	1	Yes	No	624	35-44 years	Higher education	Spain	10 partners or more	Negative
88	2	No	Yes		35-44 years	Higher education	Spain	10 partners or more	Negative
89	1	Yes	No	325	35-44 years	Secondary education	Spain	10 partners or more	Negative
89	2	No	Yes		35-44 years	Secondary education	Spain	10 partners or more	Negative
90	1	Yes	No	91	25-34 years	Higher education	Spain	10 partners or more	Negative
90	2	No	No	159	25-34 years	Higher education	Spain	Between 2–9 partners	Negative
90	3	No	No	220	25-34 years	Higher education	Spain	10 partners or more	Negative
90	4	No	No	103	35-44 years	Higher education	Spain	10 partners or more	Negative
90	5	No	No	21	35-44 years	Higher education	Spain	10 partners or more	Negative
90	6	No	No	27	35-44 years	Higher education	Spain	Non applicable	Negative
90	7	No	No	57	35-44 years	Higher education	Spain	Non applicable	Negative
90	8	No	No	85	35-44 years	Higher education	Spain	Non applicable	Negative
90	9	No	No	153	35-44 years	Higher education	Spain	Non applicable	Negative
90	10	No	Yes		35-44 years	Higher education	Spain	Non applicable	Negative
91	1	Yes	No	62	35-44 years	Higher education	Spain	10 partners or more	Negative
91	2	No	No	93	35-44 years	Higher education	Spain	Non applicable	Negative
91	3	No	No	98	35-44 years	Higher education	Spain	10 partners or more	Negative
91	4	No	No	61	35-44 years	Higher education	Spain	10 partners or more	Negative
91	5	No	No	14	35-44 years	Higher education	Spain	Non applicable	Negative
91	6	No	No	29	35-44 years	Higher education	Spain	Non applicable	Negative
91	7	No	No	56	35-44 years	Higher education	Spain	Non applicable	Negative
91	8	No	No	82	35-44 years	Higher education	Spain	Non applicable	Negative
91	9	No	No	87	35-44 years	Higher education	Spain	Non applicable	Negative
91	10	No	No	84	35-44 years	Higher education	Spain	Non applicable	Negative
91	11	No	No	84	45 and above	Higher education	Spain	Non applicable	Negative
91	12	No	No	83	45 and above	Higher education	Spain	Non applicable	Negative
91	13	No	No	86	45 and above	Higher education	Spain	Non applicable	Negative
91	14	No	No	75	45 and above	Higher education	Spain	Non applicable	Negative
91	15	No	Yes		45 and above	Higher education	Spain	Non applicable	Negative
92	1	Yes	No	399	45 and above	Higher education	Spain	Between 2–9 partners	Negative
92	2	No	Yes		45 and above	Higher education	Spain	Between 2–9 partners	Negative
93	1	Yes	No	189	35-44 years	Higher education	Spain	10 partners or more	Negative
93	2	No	Yes		35-44 years	Higher education	Spain	10 partners or more	Negative
94	1	Yes	No	561	35-44 years	Higher education	Spain	Between 2–9 partners	Negative
94	2	No	Yes		35-44 years	Higher education	Spain	Between 2–9 partners	Negative
95	1	Yes	Yes		35-44 years	Secondary education	Spain	Less than two partners	Negative
96	1	Yes	Yes		35-44 years	Higher education	Spain	Less than two partners	Negative
97	1	Yes	No	28	35-44 years	Secondary education	Central and South America (Latin America)	10 partners or more	Negative
97	2	No	No	153	35-44 years	Secondary education	Central and South America (Latin America)	10 partners or more	Negative
97	3	No	No	385	35-44 years	Secondary education	Central and South America (Latin America)	Between 2–9 partners	Negative
97	4	No	No	184	35-44 years	Secondary education	Central and South America (Latin America)	Less than two partners	Negative
97	5	No	Yes		35-44 years	Secondary education	Central and South America (Latin America)	Less than two partners	Negative
98	1	Yes	No	189	25-34 years	Higher education	Spain	10 partners or more	Negative
98	2	No	No	254	35-44 years	Higher education	Spain	10 partners or more	Negative
98	3	No	No	108	35-44 years	Higher education	Spain	10 partners or more	Negative
98	4	No	Yes		35-44 years	Higher education	Spain	10 partners or more	Negative
99	1	Yes	Yes		35-44 years	Secondary education	Western Europe	Between 2–9 partners	Negative
100	1	Yes	No	385	35-44 years	Secondary education	Other origins	Between 2–9 partners	Negative
100	2	No	Yes		35-44 years	Secondary education	Other origins	Between 2–9 partners	Negative
101	1	Yes	Yes		45 and above	Higher education	Spain	10 partners or more	Negative
102	1	Yes	No	181	35-44 years	Higher education	Spain	Non applicable	Negative
102	2	No	No	194	35-44 years	Higher education	Spain	10 partners or more	Negative
102	3	No	No	163	35-44 years	Higher education	Spain	10 partners or more	Negative
102	4	No	No	70	35-44 years	Higher education	Spain	Between 2–9 partners	Negative
102	5	No	No	181	35-44 years	Higher education	Spain	10 partners or more	Negative
102	6	No	Yes		35-44 years	Higher education	Spain	10 partners or more	Negative
103	1	Yes	No	183	25-34 years	Secondary education	Spain	Less than two partners	Negative
103	2	No	Yes		25-34 years	Secondary education	Spain	Between 2–9 partners	Negative
104	1	Yes	No	183	35-44 years	Higher education	Central and South America (Latin America)	Less than two partners	Negative
104	2	No	No	180	35-44 years	Higher education	Central and South America (Latin America)	Between 2–9 partners	Negative
104	3	No	No	72	35-44 years	Higher education	Central and South America (Latin America)	Less than two partners	Negative
104	4	No	No	109	35-44 years	Higher education	Central and South America (Latin America)	Between 2–9 partners	Negative
104	5	No	No	184	35-44 years	Higher education	Central and South America (Latin America)	Less than two partners	Negative
104	6	No	No	131	35-44 years	Higher education	Central and South America (Latin America)	Between 2–9 partners	Negative
104	7	No	No	119	35-44 years	Higher education	Central and South America (Latin America)	10 partners or more	Negative
104	8	No	Yes		35-44 years	Higher education	Central and South America (Latin America)	10 partners or more	Negative
105	1	Yes	Yes		35-44 years	Primary education	Spain	Less than two partners	Negative
106	1	Yes	No	293	35-44 years	Secondary education	Spain	Between 2–9 partners	Negative
106	2	No	No	39	45 and above	Secondary education	Spain	Non applicable	Negative
106	3	No	No	59	45 and above	Secondary education	Spain	Non applicable	Negative
106	4	No	No	88	45 and above	Secondary education	Spain	Non applicable	Negative
106	5	No	No	84	45 and above	Secondary education	Spain	Non applicable	Negative
106	6	No	No	84	45 and above	Secondary education	Spain	Non applicable	Negative
106	7	No	No	80	45 and above	Secondary education	Spain	Non applicable	Negative
106	8	No	No	89	45 and above	Secondary education	Spain	Non applicable	Negative
106	9	No	No	83	45 and above	Secondary education	Spain	Non applicable	Negative
106	10	No	No	84	45 and above	Secondary education	Spain	Non applicable	Negative
106	11	No	Yes		45 and above	Secondary education	Spain	Non applicable	Negative
107	1	Yes	Yes		45 and above	Secondary education	Western Europe	10 partners or more	Negative
108	1	Yes	No	276	25-34 years	Secondary education	Spain	Between 2–9 partners	Negative
108	2	No	No	424	25-34 years	Secondary education	Spain	10 partners or more	Negative
108	3	No	Yes		25-34 years	Secondary education	Spain	10 partners or more	Negative
109	1	Yes	No	91	45 and above	Secondary education	Central and South America (Latin America)	10 partners or more	Negative
109	2	No	No	85	45 and above	Secondary education	Central and South America (Latin America)	10 partners or more	Negative
109	3	No	No	98	45 and above	Secondary education	Central and South America (Latin America)	Non applicable	Negative
109	4	No	No	14	45 and above	Secondary education	Central and South America (Latin America)	Non applicable	Negative
109	5	No	No	28	45 and above	Secondary education	Central and South America (Latin America)	Non applicable	Negative
109	6	No	No	140	45 and above	Secondary education	Central and South America (Latin America)	Non applicable	Negative
109	7	No	No	84	45 and above	Secondary education	Central and South America (Latin America)	Non applicable	Negative
109	8	No	No	84	45 and above	Secondary education	Central and South America (Latin America)	Non applicable	Negative
109	9	No	No	84	45 and above	Secondary education	Central and South America (Latin America)	Non applicable	Negative
109	10	No	No	84	45 and above	Secondary education	Central and South America (Latin America)	Non applicable	Negative
109	11	No	No	84	45 and above	Secondary education	Central and South America (Latin America)	Non applicable	Negative
109	12	No	No	64	45 and above	Secondary education	Central and South America (Latin America)	Non applicable	Negative
109	13	No	Yes		45 and above	Secondary education	Central and South America (Latin America)	Non applicable	Negative
110	1	Yes	No	125	35-44 years	Secondary education	Central and South America (Latin America)	Less than two partners	Negative
110	2	No	No	79	35-44 years	Secondary education	Central and South America (Latin America)	Between 2–9 partners	Negative
110	3	No	No	97	35-44 years	Secondary education	Central and South America (Latin America)	Between 2–9 partners	Negative
110	4	No	Yes		35-44 years	Secondary education	Central and South America (Latin America)	Between 2–9 partners	Negative
111	1	Yes	No	129	25-34 years	Secondary education	Central and South America (Latin America)	10 partners or more	Negative
111	2	No	No	319	25-34 years	Secondary education	Central and South America (Latin America)	10 partners or more	Negative
111	3	No	No	295	25-34 years	Secondary education	Central and South America (Latin America)	10 partners or more	Negative
111	4	No	Yes		25-34 years	Secondary education	Central and South America (Latin America)	10 partners or more	Negative
112	1	Yes	Yes		35-44 years	Secondary education	Spain	Between 2–9 partners	Negative
113	1	Yes	Yes		35-44 years	Higher education	Spain	10 partners or more	Negative
114	1	Yes	Yes		25-34 years	Higher education	Central and South America (Latin America)	10 partners or more	Negative
115	1	Yes	Yes		35-44 years	Higher education	Western Europe	Between 2–9 partners	Negative
116	1	Yes	Yes		35-44 years	Higher education	Central and South America (Latin America)	Between 2–9 partners	Negative
117	1	Yes	No	73	45 and above	Secondary education	Spain	Between 2–9 partners	Negative
117	2	No	No	200	45 and above	Secondary education	Spain	Between 2–9 partners	Negative
117	3	No	No	119	45 and above	Secondary education	Spain	Between 2–9 partners	Negative
117	4	No	No	210	45 and above	Secondary education	Spain	Between 2–9 partners	Negative
117	5	No	No	399	45 and above	Secondary education	Spain	Between 2–9 partners	Negative
117	6	No	Yes		45 and above	Secondary education	Spain	Non applicable	Negative
118	1	Yes	Yes		45 and above	Higher education	Spain	10 partners or more	Negative
119	1	Yes	Yes		35-44 years	Higher education	Central and South America (Latin America)	Between 2–9 partners	Negative
120	1	Yes	Yes		25-34 years	Secondary education	Spain	10 partners or more	Negative
121	1	Yes	No	287	35-44 years	Higher education	Spain	Between 2–9 partners	Negative
121	2	No	No	323	35-44 years	Higher education	Spain	Between 2–9 partners	Negative
121	3	No	No	251	35-44 years	Higher education	Spain	Between 2–9 partners	Negative
121	4	No	Yes		35-44 years	Higher education	Spain	Between 2–9 partners	Negative
122	1	Yes	Yes		25-34 years	Higher education	Spain	Between 2–9 partners	Negative
123	1	Yes	Yes		45 and above	Higher education	Central and South America (Latin America)	10 partners or more	Negative
124	1	Yes	No	356	35-44 years	Higher education	Central and South America (Latin America)	Less than two partners	Negative
124	2	No	No	280	35-44 years	Higher education	Central and South America (Latin America)	Between 2–9 partners	Negative
124	3	No	No	117	45 and above	Higher education	Central and South America (Latin America)	Between 2–9 partners	Negative
124	4	No	Yes		45 and above	Higher education	Central and South America (Latin America)	Between 2–9 partners	Negative
125	1	Yes	Yes		35-44 years	Higher education	Spain	10 partners or more	Negative
126	1	Yes	No	466	25-34 years	Secondary education	Spain	Less than two partners	Negative
126	2	No	No	316	25-34 years	Secondary education	Spain	Less than two partners	Negative
126	3	No	Yes		25-34 years	Secondary education	Spain	Between 2–9 partners	Negative
127	1	Yes	Yes		45 and above	Higher education	Spain	10 partners or more	Negative
128	1	Yes	No	61	35-44 years	Secondary education	Spain	10 partners or more	Negative
128	2	No	No	125	35-44 years	Secondary education	Spain	10 partners or more	Negative
128	3	No	No	77	35-44 years	Secondary education	Spain	10 partners or more	Negative
128	4	No	No	135	35-44 years	Secondary education	Spain	10 partners or more	Negative
128	5	No	No	22	35-44 years	Secondary education	Spain	Non applicable	Negative
128	6	No	No	83	35-44 years	Secondary education	Spain	Non applicable	Negative
128	7	No	No	89	35-44 years	Secondary education	Spain	Non applicable	Negative
128	8	No	No	84	45 and above	Secondary education	Spain	Non applicable	Negative
128	9	No	No	78	45 and above	Secondary education	Spain	Non applicable	Negative
128	10	No	No	90	45 and above	Secondary education	Spain	Non applicable	Negative
128	11	No	No	80	45 and above	Secondary education	Spain	Non applicable	Negative
128	12	No	No	89	45 and above	Secondary education	Spain	Non applicable	Negative
128	13	No	No	71	45 and above	Secondary education	Spain	Non applicable	Negative
128	14	No	Yes		45 and above	Secondary education	Spain	Non applicable	Negative
129	1	Yes	No	672	45 and above	Higher education	Spain	Between 2–9 partners	Negative
129	2	No	No	176	45 and above	Higher education	Spain	Between 2–9 partners	Negative
129	3	No	Yes		45 and above	Higher education	Spain	10 partners or more	Negative
130	1	Yes	No	485	25-34 years	Higher education	Spain	10 partners or more	Negative
130	2	No	No	139	25-34 years	Higher education	Spain	10 partners or more	Negative
130	3	No	No	366	25-34 years	Higher education	Spain	Non applicable	Negative
130	4	No	Yes		25-34 years	Higher education	Spain	10 partners or more	Negative
131	1	Yes	No	198	45 and above	Secondary education	Spain	Between 2–9 partners	Negative
131	2	No	No	185	45 and above	Secondary education	Spain	10 partners or more	Negative
131	3	No	No	238	45 and above	Secondary education	Spain	Between 2–9 partners	Negative
131	4	No	Yes		45 and above	Secondary education	Spain	Between 2–9 partners	Negative
132	1	Yes	No	271	35-44 years	Secondary education	Central and South America (Latin America)	Less than two partners	Negative
132	2	No	No	323	35-44 years	Secondary education	Central and South America (Latin America)	Less than two partners	Negative
132	3	No	No	55	45 and above	Secondary education	Central and South America (Latin America)	Less than two partners	Negative
132	4	No	No	197	45 and above	Secondary education	Central and South America (Latin America)	Between 2–9 partners	Negative
132	5	No	No	113	45 and above	Secondary education	Central and South America (Latin America)	Between 2–9 partners	Negative
132	6	No	Yes		45 and above	Secondary education	Central and South America (Latin America)	Less than two partners	Negative
133	1	Yes	No	190	45 and above	Higher education	Spain	Less than two partners	Negative
133	2	No	No	181	45 and above	Higher education	Spain	Between 2–9 partners	Negative
133	3	No	No	174	45 and above	Higher education	Spain	Less than two partners	Negative
133	4	No	No	191	45 and above	Higher education	Spain	Less than two partners	Negative
133	5	No	No	194	45 and above	Higher education	Spain	Less than two partners	Negative
133	6	No	Yes		45 and above	Higher education	Spain	Between 2–9 partners	Negative
134	1	Yes	No	111	35-44 years	Primary education	Spain	Between 2–9 partners	Negative
134	2	No	No	150	35-44 years	Primary education	Spain	Between 2–9 partners	Negative
134	3	No	No	104	35-44 years	Primary education	Spain	Between 2–9 partners	Negative
134	4	No	No	163	35-44 years	Primary education	Spain	Between 2–9 partners	Negative
134	5	No	No	112	35-44 years	Primary education	Spain	Between 2–9 partners	Negative
134	6	No	No	115	35-44 years	Primary education	Spain	Non applicable	Negative
134	7	No	No	186	35-44 years	Primary education	Spain	Less than two partners	Negative
134	8	No	Yes		35-44 years	Primary education	Spain	Between 2–9 partners	Negative
135	1	Yes	No	196	45 and above	Higher education	Spain	Between 2–9 partners	Negative
135	2	No	No	392	45 and above	Higher education	Spain	Between 2–9 partners	Negative
135	3	No	Yes		45 and above	Higher education	Spain	Between 2–9 partners	Negative
136	1	Yes	No	609	25-34 years	Primary education	Central and South America (Latin America)	10 partners or more	Negative
136	2	No	No	162	25-34 years	Primary education	Central and South America (Latin America)	10 partners or more	Negative
136	3	No	Yes		25-34 years	Primary education	Central and South America (Latin America)	Between 2–9 partners	Negative
137	1	Yes	Yes		25-34 years	Secondary education	Central and South America (Latin America)	Between 2–9 partners	Negative
138	1	Yes	No	182	35-44 years	Secondary education	Spain	Between 2–9 partners	Negative
138	2	No	Yes		35-44 years	Secondary education	Spain	Between 2–9 partners	Negative
139	1	Yes	No	817	35-44 years	Higher education	Western Europe	Between 2–9 partners	Negative
139	2	No	Yes		45 and above	Higher education	Western Europe	Less than two partners	Negative
140	1	Yes	No	136	35-44 years	Higher education	Central and South America (Latin America)	10 partners or more	Negative
140	2	No	No	144	35-44 years	Higher education	Central and South America (Latin America)	10 partners or more	Negative
140	3	No	No	445	35-44 years	Higher education	Central and South America (Latin America)	10 partners or more	Negative
140	4	No	Yes		35-44 years	Higher education	Central and South America (Latin America)	Between 2–9 partners	Negative
141	1	Yes	Yes		45 and above	Secondary education	Spain	Between 2–9 partners	Negative
142	1	Yes	No	400	35-44 years	Higher education	Central and South America (Latin America)	10 partners or more	Negative
142	2	No	Yes		35-44 years	Higher education	Central and South America (Latin America)	10 partners or more	Negative
143	1	Yes	No	30	45 and above	Higher education	Central and South America (Latin America)	10 partners or more	Negative
143	2	No	No	83	45 and above	Higher education	Central and South America (Latin America)	Less than two partners	Negative
143	3	No	No	359	45 and above	Higher education	Central and South America (Latin America)	Between 2–9 partners	Negative
143	4	No	No	248	45 and above	Higher education	Central and South America (Latin America)	Non applicable	Negative
143	5	No	Yes		45 and above	Higher education	Central and South America (Latin America)	10 partners or more	Negative
144	1	Yes	No	127	35-44 years	Secondary education	Spain	10 partners or more	Negative
144	2	No	No	53	35-44 years	Secondary education	Spain	10 partners or more	Negative
144	3	No	No	163	35-44 years	Secondary education	Spain	10 partners or more	Negative
144	4	No	No	12	35-44 years	Secondary education	Spain	Non applicable	Negative
144	5	No	No	28	35-44 years	Secondary education	Spain	Non applicable	Negative
144	6	No	No	56	35-44 years	Secondary education	Spain	Non applicable	Negative
144	7	No	No	84	35-44 years	Secondary education	Spain	Non applicable	Negative
144	8	No	No	84	35-44 years	Secondary education	Spain	Non applicable	Negative
144	9	No	No	84	35-44 years	Secondary education	Spain	Non applicable	Negative
144	10	No	No	83	35-44 years	Secondary education	Spain	Non applicable	Negative
144	11	No	No	80	35-44 years	Secondary education	Spain	Non applicable	Negative
144	12	No	No	90	35-44 years	Secondary education	Spain	Non applicable	Negative
144	13	No	No	83	35-44 years	Secondary education	Spain	Non applicable	Negative
144	14	No	Yes		35-44 years	Secondary education	Spain	Non applicable	Negative
145	1	Yes	Yes		45 and above	Secondary education	Spain	Between 2–9 partners	Negative
146	1	Yes	No	610	35-44 years	Primary education	Spain	10 partners or more	Negative
146	2	No	Yes		35-44 years	Primary education	Spain	10 partners or more	Positive	HIV Ab only
147	1	Yes	No	199	35-44 years	Higher education	Spain	10 partners or more	Negative
147	2	No	No	238	35-44 years	Higher education	Spain	10 partners or more	Negative
147	3	No	Yes		35-44 years	Higher education	Spain	10 partners or more	Negative
148	1	Yes	Yes		35-44 years	Higher education	Spain	Between 2–9 partners	Negative
149	1	Yes	No	302	35-44 years	Higher education	Spain	Non applicable	Negative
149	2	No	Yes		35-44 years	Higher education	Spain	Non applicable	Negative
150	1	Yes	No	208	35-44 years	Secondary education	Spain	Less than two partners	Negative
150	2	No	No	236	35-44 years	Secondary education	Spain	Less than two partners	Negative
150	3	No	No	248	35-44 years	Secondary education	Spain	Less than two partners	Negative
150	4	No	Yes		35-44 years	Secondary education	Spain	Less than two partners	Negative
151	1	Yes	Yes		25-34 years	Secondary education	Spain	Between 2–9 partners	Negative
152	1	Yes	Yes		45 and above	Unknown level of education	Western Europe	Less than two partners	Negative
153	1	Yes	No	98	45 and above	Higher education	Spain	10 partners or more	Negative
153	2	No	No	127	45 and above	Higher education	Spain	10 partners or more	Negative
153	3	No	No	90	45 and above	Higher education	Spain	10 partners or more	Negative
153	4	No	No	19	45 and above	Higher education	Spain	10 partners or more	Negative
153	5	No	No	15	45 and above	Higher education	Spain	Non applicable	Negative
153	6	No	No	31	45 and above	Higher education	Spain	Non applicable	Negative
153	7	No	No	54	45 and above	Higher education	Spain	Non applicable	Negative
153	8	No	No	84	45 and above	Higher education	Spain	Non applicable	Negative
153	9	No	No	71	45 and above	Higher education	Spain	Non applicable	Negative
153	10	No	No	91	45 and above	Higher education	Spain	Non applicable	Negative
153	11	No	No	89	45 and above	Higher education	Spain	Non applicable	Negative
153	12	No	No	77	45 and above	Higher education	Spain	Non applicable	Negative
153	13	No	No	85	45 and above	Higher education	Spain	Non applicable	Negative
153	14	No	No	89	45 and above	Higher education	Spain	Non applicable	Negative
153	15	No	Yes		45 and above	Higher education	Spain	Non applicable	Negative
154	1	Yes	No	142	45 and above	Higher education	Western Europe	10 partners or more	Negative
154	2	No	Yes		45 and above	Higher education	Western Europe	Non applicable	Negative
155	1	Yes	Yes		25-34 years	Secondary education	Spain	Non applicable	Negative
156	1	Yes	No	162	45 and above	Higher education	Central and South America (Latin America)	10 partners or more	Negative
156	2	No	No	265	45 and above	Higher education	Central and South America (Latin America)	10 partners or more	Negative
156	3	No	Yes		45 and above	Higher education	Central and South America (Latin America)	10 partners or more	Negative
157	1	Yes	Yes		25-34 years	Higher education	Spain	10 partners or more	Negative
158	1	Yes	Yes		35-44 years	Primary education	Spain	Less than two partners	Negative
159	1	Yes	Yes		35-44 years	Secondary education	Central and South America (Latin America)	Between 2–9 partners	Negative
160	1	Yes	Yes		35-44 years	Secondary education	Spain	Less than two partners	Negative
161	1	Yes	No	218	25-34 years	Secondary education	Spain	10 partners or more	Negative
161	2	No	Yes		25-34 years	Secondary education	Spain	Between 2–9 partners	Negative
162	1	Yes	No	281	45 and above	Secondary education	Spain	10 partners or more	Negative
162	2	No	No	23	45 and above	Secondary education	Spain	Non applicable	Negative
162	3	No	No	91	45 and above	Secondary education	Spain	Non applicable	Negative
162	4	No	No	88	45 and above	Secondary education	Spain	Non applicable	Negative
162	5	No	No	84	45 and above	Secondary education	Spain	Non applicable	Negative
162	6	No	No	77	45 and above	Secondary education	Spain	Non applicable	Negative
162	7	No	No	84	45 and above	Secondary education	Spain	Non applicable	Negative
162	8	No	No	91	45 and above	Secondary education	Spain	Non applicable	Negative
162	9	No	No	90	45 and above	Secondary education	Spain	Non applicable	Negative
162	10	No	Yes		45 and above	Secondary education	Spain	Non applicable	Negative
163	1	Yes	Yes		45 and above	Primary education	Spain	10 partners or more	Negative
164	1	Yes	Yes		45 and above	Unknown level of education	Unknown country of birth	Less than two partners	Negative
165	1	Yes	Yes		35-44 years	Unknown level of education	Other origins	Less than two partners	Negative
166	1	Yes	No	21	25-34 years	Secondary education	Western Europe	10 partners or more	Negative
166	2	No	No	440	25-34 years	Secondary education	Western Europe	10 partners or more	Negative
166	3	No	No	379	25-34 years	Secondary education	Western Europe	Non applicable	Negative
166	4	No	Yes		25-34 years	Secondary education	Western Europe	Between 2–9 partners	Negative
167	1	Yes	Yes		35-44 years	Higher education	Spain	10 partners or more	Negative
168	1	Yes	Yes		25-34 years	Secondary education	Spain	Between 2–9 partners	Negative
169	1	Yes	No	261	35-44 years	Higher education	Spain	Less than two partners	Negative
169	2	No	No	453	35-44 years	Higher education	Spain	Between 2–9 partners	Negative
169	3	No	No	282	35-44 years	Higher education	Spain	Between 2–9 partners	Negative
169	4	No	Yes		35-44 years	Higher education	Spain	Less than two partners	Negative
170	1	Yes	No	129	45 and above	Higher education	Spain	10 partners or more	Negative
170	2	No	No	113	45 and above	Higher education	Spain	10 partners or more	Negative
170	3	No	No	146	45 and above	Higher education	Spain	10 partners or more	Negative
170	4	No	No	84	45 and above	Higher education	Spain	Don't know/Don't answer	Negative
170	5	No	No	113	45 and above	Higher education	Spain	Between 2–9 partners	Negative
170	6	No	No	107	45 and above	Higher education	Spain	10 partners or more	Negative
170	7	No	No	97	45 and above	Higher education	Spain	Between 2–9 partners	Negative
170	8	No	No	89	45 and above	Higher education	Spain	Between 2–9 partners	Negative
170	9	No	Yes		45 and above	Higher education	Spain	10 partners or more	Negative
171	1	Yes	No	9	35-44 years	Secondary education	Spain	Non applicable	Negative
171	2	No	No	27	35-44 years	Secondary education	Spain	Non applicable	Negative
171	3	No	No	56	35-44 years	Secondary education	Spain	Non applicable	Negative
171	4	No	No	166	35-44 years	Secondary education	Spain	Non applicable	Negative
171	5	No	No	86	35-44 years	Secondary education	Spain	Non applicable	Negative
171	6	No	No	86	35-44 years	Secondary education	Spain	Non applicable	Negative
171	7	No	No	87	35-44 years	Secondary education	Spain	Non applicable	Negative
171	8	No	No	80	35-44 years	Secondary education	Spain	Non applicable	Negative
171	9	No	No	63	35-44 years	Secondary education	Spain	Non applicable	Negative
171	10	No	Yes		35-44 years	Secondary education	Spain	Non applicable	Negative
172	1	Yes	No	194	45 and above	Unknown level of education	Spain	10 partners or more	Negative
172	2	No	No	113	45 and above	Unknown level of education	Spain	10 partners or more	Negative
172	3	No	No	63	45 and above	Unknown level of education	Spain	10 partners or more	Negative
172	4	No	No	16	45 and above	Unknown level of education	Spain	Non applicable	Negative
172	5	No	No	28	45 and above	Unknown level of education	Spain	Non applicable	Negative
172	6	No	No	55	45 and above	Unknown level of education	Spain	Non applicable	Negative
172	7	No	No	84	45 and above	Unknown level of education	Spain	Non applicable	Negative
172	8	No	No	75	45 and above	Unknown level of education	Spain	Non applicable	Negative
172	9	No	No	92	45 and above	Unknown level of education	Spain	Non applicable	Negative
172	10	No	No	90	45 and above	Unknown level of education	Spain	Non applicable	Negative
172	11	No	No	77	45 and above	Unknown level of education	Spain	Non applicable	Negative
172	12	No	No	85	45 and above	Unknown level of education	Spain	Non applicable	Negative
172	13	No	No	83	45 and above	Unknown level of education	Spain	Non applicable	Negative
172	14	No	Yes		45 and above	Unknown level of education	Spain	Non applicable	Negative
173	1	Yes	No	591	35-44 years	Higher education	Spain	10 partners or more	Negative
173	2	No	No	183	35-44 years	Higher education	Spain	Between 2–9 partners	Negative
173	3	No	Yes		35-44 years	Higher education	Spain	Between 2–9 partners	Negative
174	1	Yes	Yes		45 and above	Unknown level of education	Spain	Between 2–9 partners	Negative
175	1	Yes	Yes		45 and above	Unknown level of education	Unknown country of birth	Less than two partners	Negative
176	1	Yes	Yes		45 and above	Secondary education	Spain	Less than two partners	Negative
177	1	Yes	Yes		45 and above	Higher education	Spain	Between 2–9 partners	Negative
178	1	Yes	Yes		45 and above	Secondary education	Central and South America (Latin America)	Between 2–9 partners	Negative
179	1	Yes	No	129	35-44 years	Higher education	Spain	Between 2–9 partners	Negative
179	2	No	No	558	35-44 years	Higher education	Spain	Less than two partners	Negative
179	3	No	Yes		35-44 years	Higher education	Spain	Between 2–9 partners	Negative
180	1	Yes	Yes		35-44 years	Secondary education	Spain	Between 2–9 partners	Negative
181	1	Yes	Yes		45 and above	Primary education	Spain	Between 2–9 partners	Negative
182	1	Yes	No	201	45 and above	Higher education	Spain	10 partners or more	Negative
182	2	No	No	162	45 and above	Higher education	Spain	10 partners or more	Negative
182	3	No	No	230	45 and above	Higher education	Spain	Don't know/Don't answer	Negative
182	4	No	Yes		45 and above	Higher education	Spain	Between 2–9 partners	Negative
183	1	Yes	Yes		35-44 years	Higher education	Spain	Less than two partners	Negative
184	1	Yes	No	204	45 and above	Higher education	Spain	10 partners or more	Negative
184	2	No	No	105	45 and above	Higher education	Spain	10 partners or more	Negative
184	3	No	No	49	45 and above	Higher education	Spain	10 partners or more	Negative
184	4	No	Yes		45 and above	Higher education	Spain	10 partners or more	Negative
185	1	Yes	No	97	35-44 years	Higher education	Central and South America (Latin America)	10 partners or more	Negative
185	2	No	No	55	35-44 years	Higher education	Central and South America (Latin America)	10 partners or more	Negative
185	3	No	No	9	35-44 years	Higher education	Central and South America (Latin America)	Non applicable	Negative
185	4	No	No	29	35-44 years	Higher education	Central and South America (Latin America)	Non applicable	Negative
185	5	No	No	55	35-44 years	Higher education	Central and South America (Latin America)	Non applicable	Negative
185	6	No	No	84	35-44 years	Higher education	Central and South America (Latin America)	Non applicable	Negative
185	7	No	No	89	35-44 years	Higher education	Central and South America (Latin America)	Non applicable	Negative
185	8	No	No	79	35-44 years	Higher education	Central and South America (Latin America)	Non applicable	Negative
185	9	No	No	84	35-44 years	Higher education	Central and South America (Latin America)	Non applicable	Negative
185	10	No	No	90	35-44 years	Higher education	Central and South America (Latin America)	Non applicable	Negative
185	11	No	No	78	35-44 years	Higher education	Central and South America (Latin America)	Non applicable	Negative
185	12	No	Yes		35-44 years	Higher education	Central and South America (Latin America)	Non applicable	Negative
186	1	Yes	Yes		45 and above	Unknown level of education	Unknown country of birth	Between 2–9 partners	Negative
187	1	Yes	No	231	35-44 years	Secondary education	Central and South America (Latin America)	Between 2–9 partners	Negative
187	2	No	No	49	35-44 years	Secondary education	Central and South America (Latin America)	Between 2–9 partners	Negative
187	3	No	No	71	35-44 years	Secondary education	Central and South America (Latin America)	Between 2–9 partners	Negative
187	4	No	No	12	35-44 years	Secondary education	Central and South America (Latin America)	Non applicable	Negative
187	5	No	No	30	35-44 years	Secondary education	Central and South America (Latin America)	Non applicable	Negative
187	6	No	No	56	35-44 years	Secondary education	Central and South America (Latin America)	Non applicable	Negative
187	7	No	No	90	35-44 years	Secondary education	Central and South America (Latin America)	Non applicable	Negative
187	8	No	No	78	35-44 years	Secondary education	Central and South America (Latin America)	Non applicable	Negative
187	9	No	No	89	35-44 years	Secondary education	Central and South America (Latin America)	Non applicable	Negative
187	10	No	No	84	35-44 years	Secondary education	Central and South America (Latin America)	Non applicable	Negative
187	11	No	No	84	35-44 years	Secondary education	Central and South America (Latin America)	Non applicable	Negative
187	12	No	No	71	35-44 years	Secondary education	Central and South America (Latin America)	Non applicable	Negative
187	13	No	No	84	35-44 years	Secondary education	Central and South America (Latin America)	Non applicable	Negative
187	14	No	Yes		35-44 years	Secondary education	Central and South America (Latin America)	Non applicable	Negative
188	1	Yes	No	544	25-34 years	Secondary education	Spain	10 partners or more	Negative
188	2	No	Yes		25-34 years	Secondary education	Spain	10 partners or more	Negative
189	1	Yes	No	146	35-44 years	Higher education	Spain	Between 2–9 partners	Negative
189	2	No	No	254	35-44 years	Higher education	Spain	Between 2–9 partners	Negative
189	3	No	No	26	35-44 years	Higher education	Spain	10 partners or more	Negative
189	4	No	No	28	35-44 years	Higher education	Spain	Non applicable	Negative
189	5	No	No	58	35-44 years	Higher education	Spain	Non applicable	Negative
189	6	No	No	89	35-44 years	Higher education	Spain	Non applicable	Negative
189	7	No	No	77	35-44 years	Higher education	Spain	Non applicable	Negative
189	8	No	No	93	35-44 years	Higher education	Spain	Non applicable	Negative
189	9	No	No	25	35-44 years	Higher education	Spain	Non applicable	Negative
189	10	No	Yes		35-44 years	Higher education	Spain	Non applicable	Negative
190	1	Yes	No	347	35-44 years	Higher education	Spain	Don't know/Don't answer	Negative
190	2	No	Yes		45 and above	Higher education	Spain	Between 2–9 partners	Negative
191	1	Yes	No	342	45 and above	Higher education	Spain	Between 2–9 partners	Negative
191	2	No	No	183	45 and above	Higher education	Spain	Between 2–9 partners	Negative
191	3	No	No	131	45 and above	Higher education	Spain	Between 2–9 partners	Negative
191	4	No	Yes		45 and above	Higher education	Spain	Between 2–9 partners	Negative
192	1	Yes	No	410	45 and above	Primary education	Spain	10 partners or more	Negative
192	2	No	No	440	45 and above	Primary education	Spain	10 partners or more	Negative
192	3	No	No	200	45 and above	Primary education	Spain	Between 2–9 partners	Negative
192	4	No	Yes		45 and above	Primary education	Spain	10 partners or more	Negative
193	1	Yes	No	216	Under 25 years	Primary education	Spain	Between 2–9 partners	Negative
193	2	No	No	293	25-34 years	Primary education	Spain	Less than two partners	Negative
193	3	No	No	296	25-34 years	Primary education	Spain	Between 2–9 partners	Negative
193	4	No	No	104	25-34 years	Primary education	Spain	Between 2–9 partners	Negative
193	5	No	Yes		25-34 years	Primary education	Spain	Less than two partners	Negative
194	1	Yes	Yes		25-34 years	Secondary education	Spain	Less than two partners	Negative
195	1	Yes	No	379	45 and above	Secondary education	Spain	Between 2–9 partners	Negative
195	2	No	No	381	45 and above	Secondary education	Spain	Between 2–9 partners	Negative
195	3	No	Yes		45 and above	Secondary education	Spain	Between 2–9 partners	Negative
196	1	Yes	Yes		35-44 years	Secondary education	Spain	Less than two partners	Negative
197	1	Yes	Yes		35-44 years	Higher education	Spain	Less than two partners	Negative
198	1	Yes	Yes		45 and above	Higher education	Spain	Less than two partners	Negative
199	1	Yes	Yes		35-44 years	Higher education	Spain	10 partners or more	Negative
200	1	Yes	Yes		45 and above	Higher education	Central and South America (Latin America)	Between 2–9 partners	Negative
201	1	Yes	Yes		45 and above	Secondary education	Western Europe	Between 2–9 partners	Negative
202	1	Yes	Yes		45 and above	Higher education	Spain	10 partners or more	Negative
203	1	Yes	No	65	35-44 years	Higher education	Spain	10 partners or more	Negative
203	2	No	No	336	35-44 years	Higher education	Spain	Between 2–9 partners	Negative
203	3	No	No	56	35-44 years	Higher education	Spain	Between 2–9 partners	Negative
203	4	No	Yes		35-44 years	Higher education	Spain	Between 2–9 partners	Negative
204	1	Yes	No	61	45 and above	Higher education	Spain	Less than two partners	Negative
204	2	No	Yes		45 and above	Higher education	Spain	Between 2–9 partners	Negative
205	1	Yes	Yes		35-44 years	Primary education	Spain	Less than two partners	Negative
206	1	Yes	No	152	25-34 years	Higher education	Spain	Between 2–9 partners	Negative
206	2	No	No	400	25-34 years	Higher education	Spain	Less than two partners	Negative
206	3	No	Yes		35-44 years	Higher education	Spain	Between 2–9 partners	Negative
207	1	Yes	Yes		45 and above	Higher education	Spain	10 partners or more	Negative
208	1	Yes	Yes		45 and above	Higher education	Central and South America (Latin America)	Between 2–9 partners	Negative
209	1	Yes	No	221	45 and above	Higher education	Central and South America (Latin America)	10 partners or more	Negative
209	2	No	Yes		45 and above	Higher education	Central and South America (Latin America)	Between 2–9 partners	Negative
210	1	Yes	Yes		45 and above	Secondary education	Spain	10 partners or more	Negative
211	1	Yes	No	189	45 and above	Higher education	Spain	Between 2–9 partners	Negative
211	2	No	Yes		45 and above	Higher education	Spain	10 partners or more	Negative
212	1	Yes	No	93	35-44 years	Higher education	Central and South America (Latin America)	Non applicable	Negative
212	2	No	Yes		35-44 years	Higher education	Central and South America (Latin America)	10 partners or more	Positive	HIV Ab only
213	1	Yes	Yes		35-44 years	Higher education	Central and South America (Latin America)	10 partners or more	Negative
214	1	Yes	No	398	45 and above	Higher education	Central and South America (Latin America)	Between 2–9 partners	Negative
214	2	No	Yes		45 and above	Higher education	Central and South America (Latin America)	Between 2–9 partners	Negative
215	1	Yes	Yes		45 and above	Higher education	Spain	Less than two partners	Positive	HIV Ab only
216	1	Yes	Yes		45 and above	Unknown level of education	Spain	10 partners or more	Negative
217	1	Yes	No	258	35-44 years	Secondary education	Spain	Between 2–9 partners	Negative
217	2	No	No	92	35-44 years	Secondary education	Spain	Between 2–9 partners	Negative
217	3	No	No	222	35-44 years	Secondary education	Spain	Between 2–9 partners	Negative
217	4	No	No	293	35-44 years	Secondary education	Spain	Between 2–9 partners	Negative
217	5	No	Yes		35-44 years	Secondary education	Spain	Between 2–9 partners	Negative
218	1	Yes	Yes		25-34 years	Higher education	Spain	Non applicable	Negative
219	1	Yes	Yes		35-44 years	Higher education	Spain	10 partners or more	Negative
220	1	Yes	Yes		45 and above	Higher education	Spain	Less than two partners	Negative
221	1	Yes	No	120	35-44 years	Higher education	Spain	Between 2–9 partners	Negative
221	2	No	No	196	35-44 years	Higher education	Spain	Non applicable	Negative
221	3	No	No	190	35-44 years	Higher education	Spain	Between 2–9 partners	Negative
221	4	No	Yes		35-44 years	Higher education	Spain	Between 2–9 partners	Negative
222	1	Yes	Yes		35-44 years	Secondary education	Central and South America (Latin America)	Between 2–9 partners	Negative
223	1	Yes	No	62	25-34 years	Unknown level of education	Unknown country of birth	Between 2–9 partners	Negative
223	2	No	No	308	25-34 years	Unknown level of education	Unknown country of birth	Don't know/Don't answer	Negative
223	3	No	Yes		25-34 years	Unknown level of education	Unknown country of birth	10 partners or more	Negative
224	1	Yes	No	167	45 and above	Higher education	Spain	Less than two partners	Negative
224	2	No	No	559	45 and above	Higher education	Spain	Less than two partners	Negative
224	3	No	Yes		45 and above	Higher education	Spain	Less than two partners	Negative
225	1	Yes	No	104	35-44 years	Secondary education	Spain	10 partners or more	Negative
225	2	No	Yes		35-44 years	Secondary education	Spain	10 partners or more	Negative
226	1	Yes	No	423	35-44 years	Unknown level of education	Spain	Don't know/Don't answer	Negative
226	2	No	Yes		35-44 years	Unknown level of education	Spain	10 partners or more	Negative
227	1	Yes	Yes		35-44 years	Primary education	Spain	Between 2–9 partners	Negative
228	1	Yes	No	246	35-44 years	Secondary education	Spain	10 partners or more	Negative
228	2	No	No	158	35-44 years	Secondary education	Spain	10 partners or more	Negative
228	3	No	No	203	35-44 years	Secondary education	Spain	10 partners or more	Negative
228	4	No	No	167	35-44 years	Secondary education	Spain	10 partners or more	Negative
228	5	No	No	52	35-44 years	Secondary education	Spain	10 partners or more	Negative
228	6	No	Yes		35-44 years	Secondary education	Spain	10 partners or more	Negative
229	1	Yes	Yes		45 and above	Higher education	Spain	Between 2–9 partners	Negative
230	1	Yes	No	364	35-44 years	Higher education	Spain	Between 2–9 partners	Negative
230	2	No	Yes		35-44 years	Higher education	Spain	Between 2–9 partners	Negative
231	1	Yes	No	393	35-44 years	Secondary education	Central and South America (Latin America)	Between 2–9 partners	Negative
231	2	No	Yes		35-44 years	Secondary education	Central and South America (Latin America)	Between 2–9 partners	Negative
232	1	Yes	No	104	35-44 years	Higher education	Spain	10 partners or more	Negative
232	2	No	No	140	35-44 years	Higher education	Spain	10 partners or more	Negative
232	3	No	No	159	35-44 years	Higher education	Spain	10 partners or more	Negative
232	4	No	No	188	35-44 years	Higher education	Spain	10 partners or more	Negative
232	5	No	No	162	35-44 years	Higher education	Spain	Non applicable	Negative
232	6	No	No	202	45 and above	Higher education	Spain	10 partners or more	Negative
232	7	No	Yes		45 and above	Higher education	Spain	10 partners or more	Negative
233	1	Yes	No	118	35-44 years	Secondary education	Western Europe	10 partners or more	Negative
233	2	No	No	170	35-44 years	Secondary education	Western Europe	10 partners or more	Negative
233	3	No	No	77	35-44 years	Secondary education	Western Europe	10 partners or more	Negative
233	4	No	No	91	35-44 years	Secondary education	Western Europe	Non applicable	Negative
233	5	No	Yes		35-44 years	Secondary education	Western Europe	Between 2–9 partners	Negative
234	1	Yes	No	543	45 and above	Higher education	Spain	10 partners or more	Negative
234	2	No	No	301	45 and above	Higher education	Spain	Between 2–9 partners	Negative
234	3	No	Yes		45 and above	Higher education	Spain	Between 2–9 partners	Negative
235	1	Yes	No	236	45 and above	Higher education	Spain	Between 2–9 partners	Negative
235	2	No	Yes		45 and above	Higher education	Spain	Between 2–9 partners	Negative
236	1	Yes	No	92	45 and above	Higher education	Western Europe	Between 2–9 partners	Negative
236	2	No	No	97	45 and above	Higher education	Western Europe	Between 2–9 partners	Negative
236	3	No	No	418	45 and above	Higher education	Western Europe	Less than two partners	Negative
236	4	No	Yes		45 and above	Higher education	Western Europe	Non applicable	Negative
237	1	Yes	Yes		35-44 years	Higher education	Spain	10 partners or more	Negative
238	1	Yes	Yes		45 and above	Secondary education	Spain	Between 2–9 partners	Positive	HIV Ab only
239	1	Yes	Yes		45 and above	Higher education	Spain	Between 2–9 partners	Negative
240	1	Yes	No	565	25-34 years	Higher education	Central and South America (Latin America)	Between 2–9 partners	Negative
240	2	No	Yes		25-34 years	Higher education	Central and South America (Latin America)	Non applicable	Negative
241	1	Yes	Yes		25-34 years	Secondary education	Central and South America (Latin America)	Between 2–9 partners	Negative
242	1	Yes	No	311	45 and above	Higher education	Spain	Less than two partners	Negative
242	2	No	Yes		45 and above	Higher education	Spain	Less than two partners	Negative
243	1	Yes	No	27	45 and above	Higher education	Spain	Between 2–9 partners	Negative
243	2	No	No	30	45 and above	Higher education	Spain	Non applicable	Negative
243	3	No	No	56	45 and above	Higher education	Spain	Non applicable	Negative
243	4	No	No	174	45 and above	Higher education	Spain	Non applicable	Negative
243	5	No	No	77	45 and above	Higher education	Spain	Non applicable	Negative
243	6	No	No	29	45 and above	Higher education	Spain	Non applicable	Negative
243	7	No	Yes		45 and above	Higher education	Spain	Non applicable	Negative
244	1	Yes	Yes		35-44 years	Higher education	Spain	Between 2–9 partners	Negative
245	1	Yes	Yes		45 and above	Secondary education	Central and South America (Latin America)	10 partners or more	Negative
246	1	Yes	Yes		35-44 years	Higher education	Spain	Less than two partners	Negative
247	1	Yes	Yes		35-44 years	Secondary education	Spain	Between 2–9 partners	Negative
248	1	Yes	No	384	45 and above	Higher education	Spain	10 partners or more	Negative
248	2	No	No	205	45 and above	Higher education	Spain	Between 2–9 partners	Negative
248	3	No	Yes		45 and above	Higher education	Spain	10 partners or more	Negative
249	1	Yes	No	450	35-44 years	Higher education	Central and South America (Latin America)	Between 2–9 partners	Negative
249	2	No	Yes		35-44 years	Higher education	Central and South America (Latin America)	Between 2–9 partners	Negative
250	1	Yes	No	122	35-44 years	Secondary education	Central and South America (Latin America)	Between 2–9 partners	Negative
250	2	No	No	19	35-44 years	Secondary education	Central and South America (Latin America)	10 partners or more	Negative
250	3	No	No	28	35-44 years	Secondary education	Central and South America (Latin America)	Non applicable	Negative
250	4	No	No	56	35-44 years	Secondary education	Central and South America (Latin America)	Non applicable	Negative
250	5	No	No	84	35-44 years	Secondary education	Central and South America (Latin America)	Non applicable	Negative
250	6	No	No	92	35-44 years	Secondary education	Central and South America (Latin America)	Non applicable	Negative
250	7	No	No	114	35-44 years	Secondary education	Central and South America (Latin America)	Non applicable	Negative
250	8	No	Yes		35-44 years	Secondary education	Central and South America (Latin America)	Non applicable	Negative
251	1	Yes	No	628	45 and above	Secondary education	Spain	Between 2–9 partners	Negative
251	2	No	Yes		45 and above	Secondary education	Spain	Between 2–9 partners	Negative
252	1	Yes	No	175	25-34 years	Higher education	Spain	Less than two partners	Negative
252	2	No	No	197	25-34 years	Higher education	Spain	Less than two partners	Negative
252	3	No	No	187	25-34 years	Higher education	Spain	Less than two partners	Negative
252	4	No	No	329	35-44 years	Higher education	Spain	Less than two partners	Negative
252	5	No	No	91	35-44 years	Higher education	Spain	10 partners or more	Negative
252	6	No	Yes		35-44 years	Higher education	Spain	Less than two partners	Negative
253	1	Yes	No	394	35-44 years	Higher education	Spain	Between 2–9 partners	Negative
253	2	No	Yes		35-44 years	Higher education	Spain	Between 2–9 partners	Negative
254	1	Yes	No	92	35-44 years	Higher education	Spain	Less than two partners	Negative
254	2	No	No	91	35-44 years	Higher education	Spain	Between 2–9 partners	Negative
254	3	No	No	346	35-44 years	Higher education	Spain	10 partners or more	Negative
254	4	No	No	21	35-44 years	Higher education	Spain	10 partners or more	Negative
254	5	No	No	35	35-44 years	Higher education	Spain	Non applicable	Negative
254	6	No	No	56	35-44 years	Higher education	Spain	Non applicable	Negative
254	7	No	No	84	35-44 years	Higher education	Spain	Non applicable	Negative
254	8	No	No	84	35-44 years	Higher education	Spain	Non applicable	Negative
254	9	No	No	105	35-44 years	Higher education	Spain	Non applicable	Negative
254	10	No	No	35	35-44 years	Higher education	Spain	Non applicable	Negative
254	11	No	Yes		35-44 years	Higher education	Spain	Non applicable	Negative
255	1	Yes	No	760	45 and above	Higher education	Spain	Between 2–9 partners	Negative
255	2	No	Yes		45 and above	Higher education	Spain	Between 2–9 partners	Negative
256	1	Yes	Yes		35-44 years	Higher education	Other origins	Less than two partners	Negative
257	1	Yes	No	102	35-44 years	Higher education	Western Europe	Less than two partners	Negative
257	2	No	Yes		35-44 years	Higher education	Western Europe	Between 2–9 partners	Positive	both p24 + HIV Ab
258	1	Yes	No	62	45 and above	Secondary education	Spain	Between 2–9 partners	Negative
258	2	No	No	210	45 and above	Secondary education	Spain	Between 2–9 partners	Negative
258	3	No	No	169	45 and above	Secondary education	Spain	Between 2–9 partners	Negative
258	4	No	Yes		45 and above	Secondary education	Spain	Between 2–9 partners	Negative
259	1	Yes	Yes		45 and above	Higher education	Spain	Less than two partners	Negative
260	1	Yes	No	91	45 and above	Higher education	Spain	Between 2–9 partners	Negative
260	2	No	No	91	45 and above	Higher education	Spain	Between 2–9 partners	Negative
260	3	No	No	94	45 and above	Higher education	Spain	Less than two partners	Negative
260	4	No	No	87	45 and above	Higher education	Spain	Between 2–9 partners	Negative
260	5	No	No	63	45 and above	Higher education	Spain	Between 2–9 partners	Negative
260	6	No	No	355	45 and above	Higher education	Spain	10 partners or more	Negative
260	7	No	Yes		45 and above	Higher education	Spain	10 partners or more	Negative
261	1	Yes	No	170	35-44 years	Higher education	Spain	Non applicable	Negative
261	2	No	No	295	35-44 years	Higher education	Spain	10 partners or more	Negative
261	3	No	Yes		35-44 years	Higher education	Spain	Between 2–9 partners	Negative
262	1	Yes	No	88	25-34 years	Secondary education	Spain	Between 2–9 partners	Negative
262	2	No	No	318	25-34 years	Secondary education	Spain	Non applicable	Negative
262	3	No	No	103	25-34 years	Secondary education	Spain	Between 2–9 partners	Negative
262	4	No	No	153	25-34 years	Secondary education	Spain	Don't know/Don't answer	Negative
262	5	No	No	203	25-34 years	Secondary education	Spain	Between 2–9 partners	Negative
262	6	No	No	127	25-34 years	Secondary education	Spain	10 partners or more	Negative
262	7	No	Yes		35-44 years	Secondary education	Spain	Between 2–9 partners	Negative
263	1	Yes	Yes		45 and above	Higher education	Western Europe	10 partners or more	Negative
264	1	Yes	No	75	35-44 years	Higher education	Western Europe	10 partners or more	Negative
264	2	No	No	51	35-44 years	Higher education	Western Europe	10 partners or more	Negative
264	3	No	No	34	35-44 years	Higher education	Western Europe	10 partners or more	Negative
264	4	No	No	112	35-44 years	Higher education	Western Europe	Non applicable	Negative
264	5	No	No	68	35-44 years	Higher education	Western Europe	10 partners or more	Negative
264	6	No	No	14	35-44 years	Higher education	Western Europe	Non applicable	Negative
264	7	No	No	23	35-44 years	Higher education	Western Europe	Non applicable	Negative
264	8	No	No	56	35-44 years	Higher education	Western Europe	Non applicable	Negative
264	9	No	No	75	35-44 years	Higher education	Western Europe	Non applicable	Negative
264	10	No	No	14	35-44 years	Higher education	Western Europe	Non applicable	Negative
264	11	No	No	84	35-44 years	Higher education	Western Europe	Non applicable	Negative
264	12	No	No	79	35-44 years	Higher education	Western Europe	Non applicable	Negative
264	13	No	No	83	35-44 years	Higher education	Western Europe	Non applicable	Negative
264	14	No	No	90	35-44 years	Higher education	Western Europe	Non applicable	Negative
264	15	No	No	78	35-44 years	Higher education	Western Europe	Non applicable	Negative
264	16	No	No	86	35-44 years	Higher education	Western Europe	Non applicable	Negative
264	17	No	Yes		35-44 years	Higher education	Western Europe	Non applicable	Negative
265	1	Yes	Yes		35-44 years	Secondary education	Western Europe	10 partners or more	Negative
266	1	Yes	Yes		45 and above	Higher education	Western Europe	10 partners or more	Negative
267	1	Yes	No	1077	35-44 years	Secondary education	Spain	Don't know/Don't answer	Negative
267	2	No	Yes		35-44 years	Secondary education	Spain	10 partners or more	Negative
268	1	Yes	Yes		25-34 years	Higher education	Spain	Between 2–9 partners	Negative
269	1	Yes	No	131	35-44 years	Higher education	Spain	Less than two partners	Negative
269	2	No	No	78	35-44 years	Higher education	Spain	Between 2–9 partners	Negative
269	3	No	No	64	35-44 years	Higher education	Spain	Less than two partners	Negative
269	4	No	No	168	35-44 years	Higher education	Spain	Less than two partners	Negative
269	5	No	No	145	35-44 years	Higher education	Spain	Less than two partners	Negative
269	6	No	Yes		45 and above	Higher education	Spain	Less than two partners	Negative
270	1	Yes	No	82	35-44 years	Higher education	Central and South America (Latin America)	Between 2–9 partners	Negative
270	2	No	No	163	35-44 years	Higher education	Central and South America (Latin America)	Less than two partners	Negative
270	3	No	No	566	35-44 years	Higher education	Central and South America (Latin America)	Between 2–9 partners	Negative
270	4	No	No	152	35-44 years	Higher education	Central and South America (Latin America)	Between 2–9 partners	Negative
270	5	No	Yes		35-44 years	Higher education	Central and South America (Latin America)	Between 2–9 partners	Negative
271	1	Yes	Yes		25-34 years	Higher education	Western Europe	10 partners or more	Negative
272	1	Yes	No	806	45 and above	Unknown level of education	Spain	Between 2–9 partners	Negative
272	2	No	Yes		45 and above	Unknown level of education	Spain	Between 2–9 partners	Negative
273	1	Yes	No	463	45 and above	Higher education	Central and South America (Latin America)	Between 2–9 partners	Negative
273	2	No	No	62	45 and above	Higher education	Central and South America (Latin America)	Between 2–9 partners	Negative
273	3	No	No	323	45 and above	Higher education	Central and South America (Latin America)	Between 2–9 partners	Negative
273	4	No	Yes		45 and above	Higher education	Central and South America (Latin America)	Between 2–9 partners	Negative
274	1	Yes	No	89	45 and above	Higher education	Spain	10 partners or more	Negative
274	2	No	No	118	45 and above	Higher education	Spain	10 partners or more	Negative
274	3	No	No	15	45 and above	Higher education	Spain	10 partners or more	Negative
274	4	No	No	22	45 and above	Higher education	Spain	Non applicable	Negative
274	5	No	No	28	45 and above	Higher education	Spain	Non applicable	Negative
274	6	No	No	50	45 and above	Higher education	Spain	Non applicable	Negative
274	7	No	No	91	45 and above	Higher education	Spain	Non applicable	Negative
274	8	No	No	82	45 and above	Higher education	Spain	Non applicable	Negative
274	9	No	No	86	45 and above	Higher education	Spain	Non applicable	Negative
274	10	No	No	77	45 and above	Higher education	Spain	Non applicable	Negative
274	11	No	No	88	45 and above	Higher education	Spain	Non applicable	Negative
274	12	No	No	88	45 and above	Higher education	Spain	Non applicable	Negative
274	13	No	No	82	45 and above	Higher education	Spain	Non applicable	Negative
274	14	No	Yes		45 and above	Higher education	Spain	Non applicable	Negative
275	1	Yes	No	141	35-44 years	Higher education	Spain	Less than two partners	Negative
275	2	No	Yes		35-44 years	Higher education	Spain	Less than two partners	Negative
276	1	Yes	No	200	35-44 years	Secondary education	Central and South America (Latin America)	Between 2–9 partners	Negative
276	2	No	Yes		35-44 years	Secondary education	Central and South America (Latin America)	Between 2–9 partners	Negative
277	1	Yes	No	568	35-44 years	Higher education	Spain	Between 2–9 partners	Negative
277	2	No	Yes		35-44 years	Higher education	Spain	Less than two partners	Negative
278	1	Yes	No	51	25-34 years	Secondary education	Central and South America (Latin America)	Between 2–9 partners	Negative
278	2	No	No	70	25-34 years	Secondary education	Central and South America (Latin America)	Between 2–9 partners	Negative
278	3	No	No	87	25-34 years	Secondary education	Central and South America (Latin America)	Between 2–9 partners	Negative
278	4	No	No	199	25-34 years	Secondary education	Central and South America (Latin America)	Between 2–9 partners	Negative
278	5	No	No	28	25-34 years	Secondary education	Central and South America (Latin America)	Between 2–9 partners	Negative
278	6	No	No	111	25-34 years	Secondary education	Central and South America (Latin America)	Between 2–9 partners	Negative
278	7	No	No	30	25-34 years	Secondary education	Central and South America (Latin America)	Non applicable	Negative
278	8	No	Yes		25-34 years	Secondary education	Central and South America (Latin America)	Non applicable	Negative
279	1	Yes	Yes		25-34 years	Secondary education	Spain	Less than two partners	Negative
280	1	Yes	Yes		45 and above	Higher education	Spain	Less than two partners	Negative
281	1	Yes	No	59	35-44 years	Higher education	Spain	10 partners or more	Negative
281	2	No	No	123	35-44 years	Higher education	Spain	Between 2–9 partners	Negative
281	3	No	No	56	35-44 years	Higher education	Spain	Between 2–9 partners	Negative
281	4	No	No	182	35-44 years	Higher education	Spain	Between 2–9 partners	Negative
281	5	No	No	336	35-44 years	Higher education	Spain	Between 2–9 partners	Negative
281	6	No	No	79	35-44 years	Higher education	Spain	10 partners or more	Negative
281	7	No	No	113	35-44 years	Higher education	Spain	Between 2–9 partners	Negative
281	8	No	Yes		35-44 years	Higher education	Spain	Between 2–9 partners	Negative
282	1	Yes	No	91	25-34 years	Secondary education	Spain	Between 2–9 partners	Negative
282	2	No	No	45	25-34 years	Secondary education	Spain	Between 2–9 partners	Negative
282	3	No	No	46	25-34 years	Secondary education	Spain	Less than two partners	Negative
282	4	No	No	93	25-34 years	Secondary education	Spain	Less than two partners	Negative
282	5	No	No	156	25-34 years	Secondary education	Spain	Less than two partners	Negative
282	6	No	No	252	25-34 years	Secondary education	Spain	Less than two partners	Negative
282	7	No	Yes		25-34 years	Secondary education	Spain	Less than two partners	Negative
283	1	Yes	Yes		45 and above	Unknown level of education	Unknown country of birth	Between 2–9 partners	Negative
284	1	Yes	No	77	25-34 years	Primary education	Spain	Less than two partners	Negative
284	2	No	No	602	25-34 years	Primary education	Spain	Between 2–9 partners	Negative
284	3	No	Yes		25-34 years	Primary education	Spain	Between 2–9 partners	Negative
285	1	Yes	Yes		35-44 years	Primary education	Spain	Less than two partners	Negative
286	1	Yes	Yes		45 and above	Higher education	Spain	Less than two partners	Negative
287	1	Yes	Yes		45 and above	Higher education	Spain	Between 2–9 partners	Negative
288	1	Yes	Yes		35-44 years	Higher education	Central and South America (Latin America)	10 partners or more	Negative
289	1	Yes	Yes		45 and above	Secondary education	Western Europe	10 partners or more	Negative
290	1	Yes	No	338	35-44 years	Higher education	Spain	Between 2–9 partners	Negative
290	2	No	No	278	35-44 years	Higher education	Spain	Less than two partners	Negative
290	3	No	Yes		35-44 years	Higher education	Spain	Less than two partners	Negative
291	1	Yes	No	252	35-44 years	Higher education	Spain	Between 2–9 partners	Negative
291	2	No	No	98	35-44 years	Higher education	Spain	Non applicable	Negative
291	3	No	No	56	35-44 years	Higher education	Spain	Between 2–9 partners	Negative
291	4	No	No	183	35-44 years	Higher education	Spain	10 partners or more	Negative
291	5	No	Yes		35-44 years	Higher education	Spain	10 partners or more	Negative
292	1	Yes	No	35	25-34 years	Higher education	Central and South America (Latin America)	Between 2–9 partners	Negative
292	2	No	No	73	25-34 years	Higher education	Central and South America (Latin America)	Between 2–9 partners	Negative
292	3	No	Yes		25-34 years	Higher education	Central and South America (Latin America)	10 partners or more	Negative
293	1	Yes	No	384	25-34 years	Secondary education	Spain	10 partners or more	Negative
293	2	No	No	273	25-34 years	Secondary education	Spain	10 partners or more	Negative
293	3	No	Yes		25-34 years	Secondary education	Spain	Non applicable	Negative
294	1	Yes	Yes		45 and above	Secondary education	Spain	10 partners or more	Negative
295	1	Yes	Yes		45 and above	Higher education	Western Europe	Less than two partners	Negative
296	1	Yes	No	258	35-44 years	Higher education	Spain	Less than two partners	Negative
296	2	No	No	281	35-44 years	Higher education	Spain	Between 2–9 partners	Negative
296	3	No	No	251	35-44 years	Higher education	Spain	Between 2–9 partners	Negative
296	4	No	No	190	35-44 years	Higher education	Spain	Between 2–9 partners	Negative
296	5	No	Yes		35-44 years	Higher education	Spain	Between 2–9 partners	Negative
297	1	Yes	Yes		25-34 years	Secondary education	Spain	Between 2–9 partners	Negative
298	1	Yes	No	58	45 and above	Higher education	Spain	Non applicable	Negative
298	2	No	No	82	45 and above	Higher education	Spain	Non applicable	Negative
298	3	No	No	88	45 and above	Higher education	Spain	Non applicable	Negative
298	4	No	No	80	45 and above	Higher education	Spain	Non applicable	Negative
298	5	No	No	84	45 and above	Higher education	Spain	Non applicable	Negative
298	6	No	No	85	45 and above	Higher education	Spain	Non applicable	Negative
298	7	No	No	79	45 and above	Higher education	Spain	Non applicable	Negative
298	8	No	No	89	45 and above	Higher education	Spain	Non applicable	Negative
298	9	No	Yes		45 and above	Higher education	Spain	Non applicable	Negative
299	1	Yes	Yes		45 and above	Higher education	Spain	Less than two partners	Negative
300	1	Yes	Yes		25-34 years	Secondary education	Spain	10 partners or more	Negative
301	1	Yes	No	128	35-44 years	Secondary education	Spain	Between 2–9 partners	Negative
301	2	No	No	62	35-44 years	Secondary education	Spain	Non applicable	Negative
301	3	No	No	50	45 and above	Secondary education	Spain	Non applicable	Negative
301	4	No	No	57	45 and above	Secondary education	Spain	Non applicable	Negative
301	5	No	No	89	45 and above	Secondary education	Spain	Non applicable	Negative
301	6	No	No	79	45 and above	Secondary education	Spain	Non applicable	Negative
301	7	No	No	84	45 and above	Secondary education	Spain	Non applicable	Negative
301	8	No	No	84	45 and above	Secondary education	Spain	Non applicable	Negative
301	9	No	No	84	45 and above	Secondary education	Spain	Non applicable	Negative
301	10	No	No	85	45 and above	Secondary education	Spain	Non applicable	Negative
301	11	No	No	83	45 and above	Secondary education	Spain	Non applicable	Negative
301	12	No	Yes		45 and above	Secondary education	Spain	Non applicable	Negative
302	1	Yes	Yes		35-44 years	Higher education	Spain	Between 2–9 partners	Negative
303	1	Yes	No	288	45 and above	Primary education	Spain	Between 2–9 partners	Negative
303	2	No	Yes		45 and above	Primary education	Spain	Between 2–9 partners	Negative
304	1	Yes	No	262	25-34 years	Higher education	Spain	Less than two partners	Negative
304	2	No	Yes		25-34 years	Higher education	Spain	Between 2–9 partners	Negative
305	1	Yes	Yes		25-34 years	Secondary education	Spain	Between 2–9 partners	Negative
306	1	Yes	No	107	35-44 years	Higher education	Central and South America (Latin America)	10 partners or more	Negative
306	2	No	Yes		35-44 years	Higher education	Central and South America (Latin America)	Non applicable	Negative
307	1	Yes	No	484	35-44 years	Higher education	Spain	10 partners or more	Negative
307	2	No	No	282	35-44 years	Higher education	Spain	Less than two partners	Negative
307	3	No	Yes		35-44 years	Higher education	Spain	Between 2–9 partners	Negative
308	1	Yes	No	651	45 and above	Higher education	Spain	Between 2–9 partners	Negative
308	2	No	Yes		45 and above	Higher education	Spain	Less than two partners	Negative
309	1	Yes	No	198	45 and above	Higher education	Spain	Less than two partners	Negative
309	2	No	No	260	45 and above	Higher education	Spain	Less than two partners	Negative
309	3	No	No	84	45 and above	Higher education	Spain	Less than two partners	Negative
309	4	No	No	173	45 and above	Higher education	Spain	Between 2–9 partners	Negative
309	5	No	No	237	45 and above	Higher education	Spain	Between 2–9 partners	Negative
309	6	No	Yes		45 and above	Higher education	Spain	Less than two partners	Negative
310	1	Yes	No	336	35-44 years	Higher education	Spain	Less than two partners	Negative
310	2	No	No	523	35-44 years	Higher education	Spain	Less than two partners	Negative
310	3	No	Yes		35-44 years	Higher education	Spain	Less than two partners	Negative
311	1	Yes	No	176	45 and above	Secondary education	Central and South America (Latin America)	Between 2–9 partners	Negative
311	2	No	Yes		45 and above	Secondary education	Central and South America (Latin America)	10 partners or more	Negative
312	1	Yes	No	345	45 and above	Secondary education	Spain	Less than two partners	Negative
312	2	No	No	259	45 and above	Secondary education	Spain	10 partners or more	Negative
312	3	No	Yes		45 and above	Secondary education	Spain	10 partners or more	Negative
313	1	Yes	Yes		35-44 years	Higher education	Spain	Between 2–9 partners	Negative
314	1	Yes	Yes		35-44 years	Secondary education	Spain	Less than two partners	Negative
315	1	Yes	Yes		45 and above	Higher education	Spain	10 partners or more	Negative
316	1	Yes	Yes		35-44 years	Unknown level of education	Central and South America (Latin America)	Less than two partners	Negative
317	1	Yes	Yes		35-44 years	Secondary education	Spain	Between 2–9 partners	Negative
318	1	Yes	No	374	25-34 years	Secondary education	Spain	Between 2–9 partners	Negative
318	2	No	No	47	25-34 years	Secondary education	Spain	Between 2–9 partners	Negative
318	3	No	No	316	25-34 years	Secondary education	Spain	Less than two partners	Negative
318	4	No	Yes		25-34 years	Secondary education	Spain	10 partners or more	Negative
319	1	Yes	No	539	35-44 years	Higher education	Central and South America (Latin America)	10 partners or more	Negative
319	2	No	No	388	35-44 years	Higher education	Central and South America (Latin America)	Between 2–9 partners	Negative
319	3	No	Yes		35-44 years	Higher education	Central and South America (Latin America)	Between 2–9 partners	Negative
320	1	Yes	Yes		35-44 years	Secondary education	Spain	Less than two partners	Negative
321	1	Yes	Yes		35-44 years	Higher education	Spain	10 partners or more	Negative
322	1	Yes	No	158	45 and above	Higher education	Spain	Less than two partners	Negative
322	2	No	No	351	45 and above	Higher education	Spain	Between 2–9 partners	Negative
322	3	No	No	300	45 and above	Higher education	Spain	10 partners or more	Negative
322	4	No	No	86	45 and above	Higher education	Spain	Between 2–9 partners	Negative
322	5	No	Yes		45 and above	Higher education	Spain	Between 2–9 partners	Negative
323	1	Yes	Yes		45 and above	Secondary education	Spain	Less than two partners	Negative
324	1	Yes	No	665	35-44 years	Secondary education	Western Europe	Between 2–9 partners	Negative
324	2	No	Yes		35-44 years	Secondary education	Western Europe	10 partners or more	Negative
325	1	Yes	No	118	25-34 years	Secondary education	Spain	Between 2–9 partners	Negative
325	2	No	No	361	25-34 years	Secondary education	Spain	10 partners or more	Negative
325	3	No	No	45	25-34 years	Secondary education	Spain	Non applicable	Negative
325	4	No	Yes		25-34 years	Secondary education	Spain	Non applicable	Negative	p24 Ag only
326	1	Yes	No	192	25-34 years	Unknown level of education	Unknown country of birth	Non applicable	Negative
326	2	No	Yes		25-34 years	Unknown level of education	Unknown country of birth	10 partners or more	Negative
327	1	Yes	Yes		25-34 years	Secondary education	Spain	10 partners or more	Negative
328	1	Yes	Yes		35-44 years	Higher education	Spain	10 partners or more	Negative
329	1	Yes	No	269	45 and above	Higher education	Spain	Between 2–9 partners	Negative
329	2	No	Yes		45 and above	Higher education	Spain	Between 2–9 partners	Negative
330	1	Yes	Yes		45 and above	Unknown level of education	Unknown country of birth	Between 2–9 partners	Negative
331	1	Yes	No	409	45 and above	Higher education	Spain	Between 2–9 partners	Negative
331	2	No	No	457	45 and above	Higher education	Spain	Between 2–9 partners	Negative
331	3	No	Yes		45 and above	Higher education	Spain	Between 2–9 partners	Negative
332	1	Yes	No	573	35-44 years	Higher education	Spain	10 partners or more	Negative
332	2	No	Yes		35-44 years	Higher education	Spain	10 partners or more	Negative
333	1	Yes	No	240	45 and above	Higher education	Spain	Between 2–9 partners	Negative
333	2	No	No	595	45 and above	Higher education	Spain	10 partners or more	Negative
333	3	No	Yes		45 and above	Higher education	Spain	Between 2–9 partners	Negative
334	1	Yes	No	197	45 and above	Secondary education	Central and South America (Latin America)	10 partners or more	Negative
334	2	No	No	279	45 and above	Secondary education	Central and South America (Latin America)	Less than two partners	Negative
334	3	No	No	204	45 and above	Secondary education	Central and South America (Latin America)	Less than two partners	Negative
334	4	No	Yes		45 and above	Secondary education	Central and South America (Latin America)	Between 2–9 partners	Negative
335	1	Yes	No	123	35-44 years	Primary education	Spain	10 partners or more	Negative
335	2	No	No	161	35-44 years	Primary education	Spain	10 partners or more	Negative
335	3	No	No	20	35-44 years	Primary education	Spain	Non applicable	Negative
335	4	No	No	29	35-44 years	Primary education	Spain	Non applicable	Negative
335	5	No	No	57	35-44 years	Primary education	Spain	Non applicable	Negative
335	6	No	No	85	35-44 years	Primary education	Spain	Non applicable	Negative
335	7	No	No	84	35-44 years	Primary education	Spain	Non applicable	Negative
335	8	No	No	82	35-44 years	Primary education	Spain	Non applicable	Negative
335	9	No	No	91	35-44 years	Primary education	Spain	Non applicable	Negative
335	10	No	No	87	45 and above	Primary education	Spain	Non applicable	Negative
335	11	No	No	75	45 and above	Primary education	Spain	Non applicable	Negative
335	12	No	Yes		45 and above	Primary education	Spain	Non applicable	Negative
336	1	Yes	No	259	45 and above	Higher education	Central and South America (Latin America)	Between 2–9 partners	Negative
336	2	No	No	199	45 and above	Higher education	Central and South America (Latin America)	Between 2–9 partners	Negative
336	3	No	No	172	45 and above	Higher education	Central and South America (Latin America)	Between 2–9 partners	Negative
336	4	No	No	179	45 and above	Higher education	Central and South America (Latin America)	Between 2–9 partners	Negative
336	5	No	Yes		45 and above	Higher education	Central and South America (Latin America)	Between 2–9 partners	Negative
337	1	Yes	Yes		35-44 years	Higher education	Central and South America (Latin America)	Between 2–9 partners	Negative
338	1	Yes	Yes		45 and above	Secondary education	Western Europe	Between 2–9 partners	Negative
339	1	Yes	Yes		45 and above	Higher education	Spain	Between 2–9 partners	Negative
340	1	Yes	No	649	45 and above	Higher education	Other origins	Less than two partners	Negative
340	2	No	Yes		45 and above	Higher education	Other origins	Between 2–9 partners	Negative
341	1	Yes	No	199	35-44 years	Higher education	Spain	Between 2–9 partners	Negative
341	2	No	No	238	35-44 years	Higher education	Spain	Between 2–9 partners	Negative
341	3	No	No	245	35-44 years	Higher education	Spain	Between 2–9 partners	Negative
341	4	No	No	119	35-44 years	Higher education	Spain	Between 2–9 partners	Negative
341	5	No	Yes		35-44 years	Higher education	Spain	Between 2–9 partners	Negative
342	1	Yes	No	232	45 and above	Higher education	Spain	Between 2–9 partners	Negative
342	2	No	No	719	45 and above	Higher education	Spain	Between 2–9 partners	Negative
342	3	No	Yes		45 and above	Higher education	Spain	Between 2–9 partners	Negative
343	1	Yes	No	191	45 and above	Secondary education	Western Europe	10 partners or more	Negative
343	2	No	No	154	45 and above	Secondary education	Western Europe	10 partners or more	Negative
343	3	No	Yes		45 and above	Secondary education	Western Europe	10 partners or more	Negative
344	1	Yes	No	125	25-34 years	Secondary education	Central and South America (Latin America)	10 partners or more	Negative
344	2	No	Yes		35-44 years	Secondary education	Central and South America (Latin America)	10 partners or more	Negative
345	1	Yes	Yes		35-44 years	Secondary education	Spain	Between 2–9 partners	Negative
346	1	Yes	No	428	25-34 years	Higher education	Spain	Less than two partners	Negative
346	2	No	Yes		25-34 years	Higher education	Spain	Less than two partners	Negative
347	1	Yes	Yes		45 and above	Higher education	Spain	Between 2–9 partners	Negative
348	1	Yes	No	227	45 and above	Secondary education	Spain	10 partners or more	Negative
348	2	No	No	47	45 and above	Secondary education	Spain	10 partners or more	Negative
348	3	No	No	602	45 and above	Secondary education	Spain	10 partners or more	Negative
348	4	No	Yes		45 and above	Secondary education	Spain	Between 2–9 partners	Negative
349	1	Yes	No	376	35-44 years	Higher education	Spain	10 partners or more	Negative
349	2	No	No	219	35-44 years	Higher education	Spain	Non applicable	Negative
349	3	No	No	153	35-44 years	Higher education	Spain	10 partners or more	Negative
349	4	No	Yes		35-44 years	Higher education	Spain	Between 2–9 partners	Negative
350	1	Yes	No	195	35-44 years	Higher education	Spain	Between 2–9 partners	Negative
350	2	No	No	658	35-44 years	Higher education	Spain	Less than two partners	Negative
350	3	No	Yes		45 and above	Higher education	Spain	Less than two partners	Negative
351	1	Yes	Yes		45 and above	Higher education	Central and South America (Latin America)	10 partners or more	Negative
352	1	Yes	Yes		45 and above	Primary education	Spain	Between 2–9 partners	Negative
353	1	Yes	No	419	35-44 years	Higher education	Central and South America (Latin America)	10 partners or more	Negative
353	2	No	Yes		35-44 years	Higher education	Central and South America (Latin America)	10 partners or more	Negative
354	1	Yes	No	115	45 and above	Secondary education	Spain	10 partners or more	Negative
354	2	No	No	367	45 and above	Secondary education	Spain	Non applicable	Negative
354	3	No	Yes		45 and above	Secondary education	Spain	Less than two partners	Negative
355	1	Yes	Yes		35-44 years	Higher education	Western Europe	Between 2–9 partners	Negative
356	1	Yes	No	576	35-44 years	Higher education	Spain	Between 2–9 partners	Negative
356	2	No	No	209	35-44 years	Higher education	Spain	10 partners or more	Negative
356	3	No	Yes		35-44 years	Higher education	Spain	10 partners or more	Negative
357	1	Yes	No	31	25-34 years	Unknown level of education	Spain	10 partners or more	Negative
357	2	No	No	117	25-34 years	Unknown level of education	Spain	10 partners or more	Negative
357	3	No	No	219	25-34 years	Unknown level of education	Spain	10 partners or more	Negative
357	4	No	No	362	25-34 years	Unknown level of education	Spain	10 partners or more	Negative
357	5	No	Yes		25-34 years	Unknown level of education	Spain	10 partners or more	Negative
358	1	Yes	No	161	35-44 years	Unknown level of education	Unknown country of birth	Less than two partners	Negative
358	2	No	No	506	35-44 years	Unknown level of education	Unknown country of birth	Between 2–9 partners	Negative
358	3	No	Yes		35-44 years	Unknown level of education	Unknown country of birth	Between 2–9 partners	Negative
359	1	Yes	No	459	35-44 years	Secondary education	Spain	10 partners or more	Negative
359	2	No	No	20	35-44 years	Secondary education	Spain	10 partners or more	Negative
359	3	No	No	28	35-44 years	Secondary education	Spain	Non applicable	Negative
359	4	No	No	56	35-44 years	Secondary education	Spain	Non applicable	Negative
359	5	No	No	84	35-44 years	Secondary education	Spain	Non applicable	Negative
359	6	No	No	84	35-44 years	Secondary education	Spain	Non applicable	Negative
359	7	No	No	77	35-44 years	Secondary education	Spain	Non applicable	Negative
359	8	No	No	28	35-44 years	Secondary education	Spain	Non applicable	Negative
359	9	No	Yes		35-44 years	Secondary education	Spain	Non applicable	Negative
360	1	Yes	No	167	35-44 years	Secondary education	Spain	Less than two partners	Negative
360	2	No	No	223	45 and above	Secondary education	Spain	10 partners or more	Negative
360	3	No	No	237	45 and above	Secondary education	Spain	10 partners or more	Negative
360	4	No	No	342	45 and above	Secondary education	Spain	10 partners or more	Negative
360	5	No	Yes		45 and above	Secondary education	Spain	10 partners or more	Negative
361	1	Yes	Yes		35-44 years	Higher education	Spain	Between 2–9 partners	Negative
362	1	Yes	No	228	35-44 years	Higher education	Spain	Between 2–9 partners	Negative
362	2	No	No	73	35-44 years	Higher education	Spain	10 partners or more	Negative
362	3	No	Yes		35-44 years	Higher education	Spain	10 partners or more	Negative
363	1	Yes	No	109	35-44 years	Higher education	Spain	10 partners or more	Negative
363	2	No	No	230	35-44 years	Higher education	Spain	Between 2–9 partners	Negative
363	3	No	Yes		35-44 years	Higher education	Spain	Between 2–9 partners	Negative
364	1	Yes	Yes		45 and above	Secondary education	Western Europe	Between 2–9 partners	Negative
365	1	Yes	No	168	25-34 years	Higher education	Western Europe	10 partners or more	Negative
365	2	No	No	122	25-34 years	Higher education	Western Europe	10 partners or more	Negative
365	3	No	No	60	25-34 years	Higher education	Western Europe	Between 2–9 partners	Negative
365	4	No	No	107	25-34 years	Higher education	Western Europe	10 partners or more	Negative
365	5	No	No	62	25-34 years	Higher education	Western Europe	10 partners or more	Negative
365	6	No	No	62	25-34 years	Higher education	Western Europe	10 partners or more	Negative
365	7	No	No	21	25-34 years	Higher education	Western Europe	10 partners or more	Negative
365	8	No	No	28	25-34 years	Higher education	Western Europe	Non applicable	Negative
365	9	No	No	140	25-34 years	Higher education	Western Europe	Non applicable	Negative
365	10	No	No	95	25-34 years	Higher education	Western Europe	Non applicable	Negative
365	11	No	No	89	25-34 years	Higher education	Western Europe	Non applicable	Negative
365	12	No	Yes		25-34 years	Higher education	Western Europe	Non applicable	Negative
366	1	Yes	Yes		45 and above	Higher education	Central and South America (Latin America)	Less than two partners	Negative
367	1	Yes	No	57	35-44 years	Primary education	Spain	10 partners or more	Negative
367	2	No	No	48	35-44 years	Primary education	Spain	Between 2–9 partners	Negative
367	3	No	No	57	35-44 years	Primary education	Spain	10 partners or more	Negative
367	4	No	No	35	35-44 years	Primary education	Spain	10 partners or more	Negative
367	5	No	No	161	35-44 years	Primary education	Spain	10 partners or more	Negative
367	6	No	No	70	35-44 years	Primary education	Spain	10 partners or more	Negative
367	7	No	Yes		35-44 years	Primary education	Spain	Non applicable	Negative
368	1	Yes	No	393	35-44 years	Secondary education	Central and South America (Latin America)	10 partners or more	Negative
368	2	No	No	535	35-44 years	Secondary education	Central and South America (Latin America)	Between 2–9 partners	Negative
368	3	No	Yes		35-44 years	Secondary education	Central and South America (Latin America)	Less than two partners	Negative
369	1	Yes	No	236	35-44 years	Higher education	Spain	10 partners or more	Negative
369	2	No	No	400	35-44 years	Higher education	Spain	10 partners or more	Negative
369	3	No	No	244	35-44 years	Higher education	Spain	Non applicable	Negative
369	4	No	Yes		35-44 years	Higher education	Spain	10 partners or more	Negative
370	1	Yes	No	240	45 and above	Higher education	Spain	Between 2–9 partners	Negative
370	2	No	No	153	45 and above	Higher education	Spain	Between 2–9 partners	Negative
370	3	No	No	157	45 and above	Higher education	Spain	Between 2–9 partners	Negative
370	4	No	No	238	45 and above	Higher education	Spain	10 partners or more	Negative
370	5	No	No	63	45 and above	Higher education	Spain	10 partners or more	Negative
370	6	No	Yes		45 and above	Higher education	Spain	10 partners or more	Negative
371	1	Yes	Yes		35-44 years	Secondary education	Spain	Between 2–9 partners	Negative
372	1	Yes	Yes		35-44 years	Higher education	Spain	10 partners or more	Negative
373	1	Yes	Yes		25-34 years	Primary education	Spain	Less than two partners	Negative
374	1	Yes	No	37	35-44 years	Higher education	Central and South America (Latin America)	Non applicable	Negative
374	2	No	Yes		35-44 years	Higher education	Central and South America (Latin America)	10 partners or more	Negative
375	1	Yes	No	311	35-44 years	Higher education	Spain	10 partners or more	Negative
375	2	No	Yes		35-44 years	Higher education	Spain	10 partners or more	Negative
376	1	Yes	No	67	45 and above	Secondary education	Western Europe	10 partners or more	Negative
376	2	No	No	115	45 and above	Secondary education	Western Europe	10 partners or more	Negative
376	3	No	No	276	45 and above	Secondary education	Western Europe	Between 2–9 partners	Negative
376	4	No	No	36	45 and above	Secondary education	Western Europe	10 partners or more	Negative
376	5	No	Yes		45 and above	Secondary education	Western Europe	10 partners or more	Negative
377	1	Yes	No	270	35-44 years	Higher education	Central and South America (Latin America)	Less than two partners	Negative
377	2	No	No	266	35-44 years	Higher education	Central and South America (Latin America)	10 partners or more	Negative
377	3	No	Yes		35-44 years	Higher education	Central and South America (Latin America)	10 partners or more	Negative
378	1	Yes	Yes		35-44 years	Secondary education	Spain	Less than two partners	Negative
379	1	Yes	No	63	35-44 years	Secondary education	Spain	Non applicable	Negative
379	2	No	No	178	35-44 years	Secondary education	Spain	10 partners or more	Negative
379	3	No	No	13	35-44 years	Secondary education	Spain	10 partners or more	Negative
379	4	No	No	53	35-44 years	Secondary education	Spain	Non applicable	Negative
379	5	No	No	28	35-44 years	Secondary education	Spain	Non applicable	Negative
379	6	No	No	56	35-44 years	Secondary education	Spain	Non applicable	Negative
379	7	No	No	80	35-44 years	Secondary education	Spain	Non applicable	Negative
379	8	No	No	88	35-44 years	Secondary education	Spain	Non applicable	Negative
379	9	No	No	85	35-44 years	Secondary education	Spain	Non applicable	Negative
379	10	No	No	91	35-44 years	Secondary education	Spain	Non applicable	Negative
379	11	No	No	76	35-44 years	Secondary education	Spain	Non applicable	Negative
379	12	No	No	84	35-44 years	Secondary education	Spain	Non applicable	Negative
379	13	No	No	80	35-44 years	Secondary education	Spain	Non applicable	Negative
379	14	No	Yes		35-44 years	Secondary education	Spain	Non applicable	Negative
380	1	Yes	No	22	45 and above	Higher education	Spain	Non applicable	Negative
380	2	No	No	29	45 and above	Higher education	Spain	Non applicable	Negative
380	3	No	No	50	45 and above	Higher education	Spain	Non applicable	Negative
380	4	No	No	103	45 and above	Higher education	Spain	Non applicable	Negative
380	5	No	No	69	45 and above	Higher education	Spain	Non applicable	Negative
380	6	No	No	91	45 and above	Higher education	Spain	Non applicable	Negative
380	7	No	No	85	45 and above	Higher education	Spain	Non applicable	Negative
380	8	No	No	78	45 and above	Higher education	Spain	Non applicable	Negative
380	9	No	No	71	45 and above	Higher education	Spain	Non applicable	Negative
380	10	No	No	90	45 and above	Higher education	Spain	Non applicable	Negative
380	11	No	Yes		45 and above	Higher education	Spain	Non applicable	Negative
381	1	Yes	No	104	35-44 years	Higher education	Central and South America (Latin America)	Between 2–9 partners	Negative
381	2	No	No	122	35-44 years	Higher education	Central and South America (Latin America)	Between 2–9 partners	Negative
381	3	No	No	167	35-44 years	Higher education	Central and South America (Latin America)	Between 2–9 partners	Negative
381	4	No	No	266	35-44 years	Higher education	Central and South America (Latin America)	Between 2–9 partners	Negative
381	5	No	No	167	35-44 years	Higher education	Central and South America (Latin America)	Between 2–9 partners	Negative
381	6	No	Yes		35-44 years	Higher education	Central and South America (Latin America)	Between 2–9 partners	Negative
382	1	Yes	No	124	35-44 years	Unknown level of education	Unknown country of birth	Non applicable	Negative
382	2	No	No	93	35-44 years	Unknown level of education	Unknown country of birth	10 partners or more	Negative
382	3	No	No	82	35-44 years	Unknown level of education	Unknown country of birth	10 partners or more	Negative
382	4	No	No	56	35-44 years	Unknown level of education	Unknown country of birth	Between 2–9 partners	Negative
382	5	No	Yes		35-44 years	Unknown level of education	Unknown country of birth	10 partners or more	Negative
383	1	Yes	Yes		45 and above	Higher education	Spain	10 partners or more	Negative
384	1	Yes	Yes		45 and above	Higher education	Spain	Less than two partners	Negative
385	1	Yes	Yes		35-44 years	Higher education	Spain	Less than two partners	Negative
386	1	Yes	No	203	45 and above	Higher education	Central and South America (Latin America)	Less than two partners	Negative
386	2	No	No	301	45 and above	Higher education	Central and South America (Latin America)	Less than two partners	Negative
386	3	No	Yes		45 and above	Higher education	Central and South America (Latin America)	Less than two partners	Negative
387	1	Yes	No	199	45 and above	Secondary education	Spain	10 partners or more	Negative
387	2	No	No	13	45 and above	Secondary education	Spain	Non applicable	Negative
387	3	No	No	28	45 and above	Secondary education	Spain	Non applicable	Negative
387	4	No	No	56	45 and above	Secondary education	Spain	Non applicable	Negative
387	5	No	No	84	45 and above	Secondary education	Spain	Non applicable	Negative
387	6	No	No	84	45 and above	Secondary education	Spain	Non applicable	Negative
387	7	No	No	84	45 and above	Secondary education	Spain	Non applicable	Negative
387	8	No	No	84	45 and above	Secondary education	Spain	Non applicable	Negative
387	9	No	No	84	45 and above	Secondary education	Spain	Non applicable	Negative
387	10	No	No	85	45 and above	Secondary education	Spain	Non applicable	Negative
387	11	No	No	76	45 and above	Secondary education	Spain	Non applicable	Negative
387	12	No	Yes		45 and above	Secondary education	Spain	Non applicable	Negative
388	1	Yes	No	223	35-44 years	Secondary education	Central and South America (Latin America)	10 partners or more	Negative
388	2	No	Yes		35-44 years	Secondary education	Central and South America (Latin America)	10 partners or more	Negative
389	1	Yes	Yes		45 and above	Higher education	Spain	Less than two partners	Negative
390	1	Yes	No	479	35-44 years	Secondary education	Western Europe	Less than two partners	Negative
390	2	No	No	413	35-44 years	Secondary education	Western Europe	Less than two partners	Negative
390	3	No	Yes		35-44 years	Secondary education	Western Europe	Less than two partners	Negative
391	1	Yes	Yes		35-44 years	Higher education	Western Europe	Less than two partners	Negative
392	1	Yes	No	143	35-44 years	Higher education	Central and South America (Latin America)	Between 2–9 partners	Negative
392	2	No	No	94	35-44 years	Higher education	Central and South America (Latin America)	Between 2–9 partners	Negative
392	3	No	No	128	35-44 years	Higher education	Central and South America (Latin America)	Between 2–9 partners	Negative
392	4	No	No	182	35-44 years	Higher education	Central and South America (Latin America)	10 partners or more	Negative
392	5	No	No	86	35-44 years	Higher education	Central and South America (Latin America)	Between 2–9 partners	Negative
392	6	No	No	90	35-44 years	Higher education	Central and South America (Latin America)	Between 2–9 partners	Negative
392	7	No	Yes		35-44 years	Higher education	Central and South America (Latin America)	Between 2–9 partners	Negative
393	1	Yes	Yes		45 and above	Unknown level of education	Spain	Between 2–9 partners	Negative
394	1	Yes	No	553	35-44 years	Unknown level of education	Spain	Between 2–9 partners	Negative
394	2	No	Yes		35-44 years	Unknown level of education	Spain	10 partners or more	Negative
395	1	Yes	Yes		35-44 years	Higher education	Spain	Between 2–9 partners	Negative
396	1	Yes	No	251	45 and above	Higher education	Spain	Between 2–9 partners	Negative
396	2	No	No	70	45 and above	Higher education	Spain	10 partners or more	Negative
396	3	No	Yes		45 and above	Higher education	Spain	Between 2–9 partners	Negative
397	1	Yes	Yes		25-34 years	Higher education	Spain	Non applicable	Negative
398	1	Yes	No	207	35-44 years	Higher education	Spain	10 partners or more	Negative
398	2	No	No	14	35-44 years	Higher education	Spain	Between 2–9 partners	Negative
398	3	No	No	6	35-44 years	Higher education	Spain	Non applicable	Negative
398	4	No	No	28	35-44 years	Higher education	Spain	Non applicable	Negative
398	5	No	No	56	35-44 years	Higher education	Spain	Non applicable	Negative
398	6	No	No	84	35-44 years	Higher education	Spain	Non applicable	Negative
398	7	No	No	87	35-44 years	Higher education	Spain	Non applicable	Negative
398	8	No	No	81	35-44 years	Higher education	Spain	Non applicable	Negative
398	9	No	No	85	35-44 years	Higher education	Spain	Non applicable	Negative
398	10	No	No	76	35-44 years	Higher education	Spain	Non applicable	Negative
398	11	No	No	86	35-44 years	Higher education	Spain	Non applicable	Negative
398	12	No	No	86	35-44 years	Higher education	Spain	Non applicable	Negative
398	13	No	Yes		35-44 years	Higher education	Spain	Non applicable	Negative
399	1	Yes	No	370	35-44 years	Higher education	Spain	Between 2–9 partners	Negative
399	2	No	Yes		35-44 years	Higher education	Spain	Less than two partners	Negative
400	1	Yes	No	117	25-34 years	Secondary education	Spain	Between 2–9 partners	Negative
400	2	No	No	181	25-34 years	Secondary education	Spain	10 partners or more	Negative
400	3	No	No	199	25-34 years	Secondary education	Spain	10 partners or more	Negative
400	4	No	No	342	25-34 years	Secondary education	Spain	Between 2–9 partners	Negative
400	5	No	No	51	35-44 years	Secondary education	Spain	10 partners or more	Negative
400	6	No	No	146	35-44 years	Secondary education	Spain	Between 2–9 partners	Negative
400	7	No	Yes		35-44 years	Secondary education	Spain	Between 2–9 partners	Negative
401	1	Yes	Yes		45 and above	Higher education	Spain	Between 2–9 partners	Negative
402	1	Yes	Yes		35-44 years	Secondary education	Central and South America (Latin America)	Less than two partners	Negative
403	1	Yes	No	96	35-44 years	Secondary education	Spain	Non applicable	Negative
403	2	No	No	83	35-44 years	Secondary education	Spain	Non applicable	Negative
403	3	No	No	86	35-44 years	Secondary education	Spain	Non applicable	Negative
403	4	No	No	83	35-44 years	Secondary education	Spain	Non applicable	Negative
403	5	No	No	84	35-44 years	Secondary education	Spain	Non applicable	Negative
403	6	No	No	83	35-44 years	Secondary education	Spain	Non applicable	Negative
403	7	No	No	85	35-44 years	Secondary education	Spain	Non applicable	Negative
403	8	No	No	84	35-44 years	Secondary education	Spain	Non applicable	Negative
403	9	No	Yes		35-44 years	Secondary education	Spain	Non applicable	Negative
404	1	Yes	No	309	45 and above	Unknown level of education	Spain	10 partners or more	Negative
404	2	No	No	97	45 and above	Unknown level of education	Spain	10 partners or more	Negative
404	3	No	Yes		45 and above	Unknown level of education	Spain	10 partners or more	Negative
405	1	Yes	Yes		25-34 years	Secondary education	Spain	Less than two partners	Negative
406	1	Yes	Yes		35-44 years	Unknown level of education	Spain	Between 2–9 partners	Positive	HIV Ab only
407	1	Yes	Yes		45 and above	Secondary education	Central and South America (Latin America)	Less than two partners	Negative
408	1	Yes	Yes		35-44 years	Higher education	Spain	Between 2–9 partners	Negative
409	1	Yes	No	91	35-44 years	Higher education	Western Europe	10 partners or more	Negative
409	2	No	Yes		35-44 years	Higher education	Western Europe	10 partners or more	Negative
410	1	Yes	No	47	25-34 years	Higher education	Spain	10 partners or more	Negative
410	2	No	No	120	25-34 years	Higher education	Spain	10 partners or more	Negative
410	3	No	No	50	25-34 years	Higher education	Spain	Between 2–9 partners	Negative
410	4	No	No	40	25-34 years	Higher education	Spain	10 partners or more	Negative
410	5	No	No	42	25-34 years	Higher education	Spain	10 partners or more	Negative
410	6	No	No	105	25-34 years	Higher education	Spain	10 partners or more	Negative
410	7	No	No	23	25-34 years	Higher education	Spain	10 partners or more	Negative
410	8	No	No	27	25-34 years	Higher education	Spain	Non applicable	Negative
410	9	No	No	50	25-34 years	Higher education	Spain	Non applicable	Negative
410	10	No	No	88	25-34 years	Higher education	Spain	Non applicable	Negative
410	11	No	No	73	25-34 years	Higher education	Spain	Non applicable	Negative
410	12	No	No	98	25-34 years	Higher education	Spain	Non applicable	Negative
410	13	No	No	32	25-34 years	Higher education	Spain	Non applicable	Negative
410	14	No	Yes		25-34 years	Higher education	Spain	Non applicable	Negative
411	1	Yes	No	126	45 and above	Higher education	Spain	Less than two partners	Negative
411	2	No	No	311	45 and above	Higher education	Spain	Between 2–9 partners	Negative
411	3	No	No	368	45 and above	Higher education	Spain	Less than two partners	Negative
411	4	No	No	68	45 and above	Higher education	Spain	Less than two partners	Negative
411	5	No	No	176	45 and above	Higher education	Spain	Less than two partners	Negative
411	6	No	Yes		45 and above	Higher education	Spain	Less than two partners	Negative
412	1	Yes	Yes		45 and above	Higher education	Spain	Less than two partners	Negative
413	1	Yes	No	619	35-44 years	Higher education	Western Europe	Between 2–9 partners	Negative
413	2	No	Yes		35-44 years	Higher education	Western Europe	Between 2–9 partners	Negative
414	1	Yes	Yes		35-44 years	Higher education	Spain	Less than two partners	Negative
415	1	Yes	No	62	35-44 years	Higher education	Central and South America (Latin America)	10 partners or more	Negative
415	2	No	No	108	35-44 years	Higher education	Central and South America (Latin America)	10 partners or more	Negative
415	3	No	No	41	35-44 years	Higher education	Central and South America (Latin America)	Non applicable	Negative
415	4	No	No	57	35-44 years	Higher education	Central and South America (Latin America)	Non applicable	Negative
415	5	No	No	81	45 and above	Higher education	Central and South America (Latin America)	Non applicable	Negative
415	6	No	No	84	45 and above	Higher education	Central and South America (Latin America)	Non applicable	Negative
415	7	No	No	84	45 and above	Higher education	Central and South America (Latin America)	Non applicable	Negative
415	8	No	No	84	45 and above	Higher education	Central and South America (Latin America)	Non applicable	Negative
415	9	No	No	84	45 and above	Higher education	Central and South America (Latin America)	Non applicable	Negative
415	10	No	No	88	45 and above	Higher education	Central and South America (Latin America)	Non applicable	Negative
415	11	No	No	84	45 and above	Higher education	Central and South America (Latin America)	Non applicable	Negative
415	12	No	Yes		45 and above	Higher education	Central and South America (Latin America)	Non applicable	Negative
416	1	Yes	No	219	35-44 years	Higher education	Spain	10 partners or more	Negative
416	2	No	No	238	35-44 years	Higher education	Spain	10 partners or more	Negative
416	3	No	Yes		35-44 years	Higher education	Spain	Between 2–9 partners	Negative
417	1	Yes	No	223	45 and above	Primary education	Spain	Between 2–9 partners	Negative
417	2	No	No	214	45 and above	Primary education	Spain	Between 2–9 partners	Negative
417	3	No	No	566	45 and above	Primary education	Spain	Between 2–9 partners	Negative
417	4	No	Yes		45 and above	Primary education	Spain	Between 2–9 partners	Negative
418	1	Yes	No	711	35-44 years	Higher education	Western Europe	10 partners or more	Negative
418	2	No	Yes		35-44 years	Higher education	Western Europe	Between 2–9 partners	Negative
419	1	Yes	No	306	25-34 years	Higher education	Western Europe	Between 2–9 partners	Negative
419	2	No	No	99	25-34 years	Higher education	Western Europe	Between 2–9 partners	Negative
419	3	No	No	277	25-34 years	Higher education	Western Europe	10 partners or more	Negative
419	4	No	No	65	25-34 years	Higher education	Western Europe	Between 2–9 partners	Negative
419	5	No	Yes		25-34 years	Higher education	Western Europe	Between 2–9 partners	Negative
420	1	Yes	Yes		45 and above	Higher education	Spain	Between 2–9 partners	Negative
421	1	Yes	Yes		35-44 years	Higher education	Spain	Between 2–9 partners	Negative
422	1	Yes	Yes		45 and above	Primary education	Spain	10 partners or more	Negative
423	1	Yes	No	99	35-44 years	Higher education	Central and South America (Latin America)	10 partners or more	Negative
423	2	No	No	409	35-44 years	Higher education	Central and South America (Latin America)	10 partners or more	Negative
423	3	No	No	205	35-44 years	Higher education	Central and South America (Latin America)	10 partners or more	Negative
423	4	No	No	107	45 and above	Higher education	Central and South America (Latin America)	10 partners or more	Negative
423	5	No	No	144	45 and above	Higher education	Central and South America (Latin America)	10 partners or more	Negative
423	6	No	Yes		45 and above	Higher education	Central and South America (Latin America)	10 partners or more	Negative
424	1	Yes	Yes		35-44 years	Higher education	Spain	Less than two partners	Negative
425	1	Yes	Yes		45 and above	Higher education	Spain	Between 2–9 partners	Negative
426	1	Yes	No	218	25-34 years	Higher education	Spain	Between 2–9 partners	Negative
426	2	No	No	180	35-44 years	Higher education	Spain	10 partners or more	Negative
426	3	No	Yes		35-44 years	Higher education	Spain	Between 2–9 partners	Negative
427	1	Yes	Yes		35-44 years	Unknown level of education	Spain	Less than two partners	Negative
428	1	Yes	Yes		35-44 years	Higher education	Western Europe	Between 2–9 partners	Negative
429	1	Yes	No	634	35-44 years	Higher education	Spain	Less than two partners	Negative
429	2	No	Yes		35-44 years	Higher education	Spain	Less than two partners	Negative
430	1	Yes	No	398	25-34 years	Higher education	Spain	Less than two partners	Negative
430	2	No	No	154	25-34 years	Higher education	Spain	10 partners or more	Negative
430	3	No	No	195	25-34 years	Higher education	Spain	Between 2–9 partners	Negative
430	4	No	Yes		35-44 years	Higher education	Spain	10 partners or more	Negative
431	1	Yes	No	110	25-34 years	Higher education	Central and South America (Latin America)	Less than two partners	Negative
431	2	No	No	135	25-34 years	Higher education	Central and South America (Latin America)	10 partners or more	Negative
431	3	No	No	193	25-34 years	Higher education	Central and South America (Latin America)	Less than two partners	Negative
431	4	No	Yes		25-34 years	Higher education	Central and South America (Latin America)	Between 2–9 partners	Negative
432	1	Yes	Yes		45 and above	Higher education	Spain	Between 2–9 partners	Negative
433	1	Yes	No	421	25-34 years	Secondary education	Spain	Less than two partners	Negative
433	2	No	Yes		25-34 years	Secondary education	Spain	Between 2–9 partners	Negative
434	1	Yes	Yes		25-34 years	Secondary education	Western Europe	Between 2–9 partners	Negative
435	1	Yes	Yes		45 and above	Higher education	Spain	Between 2–9 partners	Negative
436	1	Yes	Yes		25-34 years	Secondary education	Spain	Between 2–9 partners	Negative
437	1	Yes	No	4	45 and above	Higher education	Spain	Between 2–9 partners	Negative
437	2	No	No	28	45 and above	Higher education	Spain	Non applicable	Negative
437	3	No	No	254	45 and above	Higher education	Spain	10 partners or more	Negative
437	4	No	No	490	45 and above	Higher education	Spain	Between 2–9 partners	Negative
437	5	No	Yes		45 and above	Higher education	Spain	10 partners or more	Negative
438	1	Yes	No	338	35-44 years	Higher education	Central and South America (Latin America)	Between 2–9 partners	Negative
438	2	No	No	126	35-44 years	Higher education	Central and South America (Latin America)	Non applicable	Negative
438	3	No	Yes		35-44 years	Higher education	Central and South America (Latin America)	Between 2–9 partners	Negative
439	1	Yes	No	482	35-44 years	Secondary education	Spain	10 partners or more	Negative
439	2	No	Yes		35-44 years	Secondary education	Spain	10 partners or more	Negative
440	1	Yes	No	173	35-44 years	Higher education	Spain	Between 2–9 partners	Negative
440	2	No	No	65	35-44 years	Higher education	Spain	Between 2–9 partners	Negative
440	3	No	No	495	35-44 years	Higher education	Spain	Between 2–9 partners	Negative
440	4	No	Yes		35-44 years	Higher education	Spain	Between 2–9 partners	Negative
441	1	Yes	No	190	35-44 years	Higher education	Spain	Less than two partners	Negative
441	2	No	No	133	35-44 years	Higher education	Spain	Less than two partners	Negative
441	3	No	Yes		35-44 years	Higher education	Spain	10 partners or more	Negative
442	1	Yes	No	479	45 and above	Secondary education	Central and South America (Latin America)	Between 2–9 partners	Negative
442	2	No	No	179	45 and above	Secondary education	Central and South America (Latin America)	Less than two partners	Negative
442	3	No	No	151	45 and above	Secondary education	Central and South America (Latin America)	Less than two partners	Negative
442	4	No	Yes		45 and above	Secondary education	Central and South America (Latin America)	Between 2–9 partners	Negative
443	1	Yes	Yes		35-44 years	Secondary education	Spain	Less than two partners	Negative
444	1	Yes	Yes		45 and above	Higher education	Spain	10 partners or more	Negative
445	1	Yes	No	506	35-44 years	Higher education	Central and South America (Latin America)	Non applicable	Negative
445	2	No	Yes		35-44 years	Higher education	Central and South America (Latin America)	Less than two partners	Negative
446	1	Yes	Yes		35-44 years	Secondary education	Spain	Between 2–9 partners	Negative
447	1	Yes	Yes		35-44 years	Secondary education	Central and South America (Latin America)	Less than two partners	Negative
448	1	Yes	No	119	35-44 years	Higher education	Spain	Between 2–9 partners	Negative
448	2	No	No	708	35-44 years	Higher education	Spain	Less than two partners	Negative
448	3	No	Yes		35-44 years	Higher education	Spain	10 partners or more	Negative
449	1	Yes	No	47	25-34 years	Secondary education	Spain	Between 2–9 partners	Negative
449	2	No	No	63	25-34 years	Secondary education	Spain	Between 2–9 partners	Negative
449	3	No	No	311	25-34 years	Secondary education	Spain	Between 2–9 partners	Negative
449	4	No	No	133	25-34 years	Secondary education	Spain	10 partners or more	Negative
449	5	No	No	200	25-34 years	Secondary education	Spain	10 partners or more	Negative
449	6	No	No	294	25-34 years	Secondary education	Spain	10 partners or more	Negative
449	7	No	Yes		25-34 years	Secondary education	Spain	10 partners or more	Negative
450	1	Yes	No	95	25-34 years	Higher education	Central and South America (Latin America)	Between 2–9 partners	Negative
450	2	No	No	792	25-34 years	Higher education	Central and South America (Latin America)	Between 2–9 partners	Negative
450	3	No	Yes		35-44 years	Higher education	Central and South America (Latin America)	Between 2–9 partners	Negative
451	1	Yes	Yes		45 and above	Secondary education	Central and South America (Latin America)	Between 2–9 partners	Negative
452	1	Yes	Yes		45 and above	Secondary education	Spain	Between 2–9 partners	Negative
453	1	Yes	No	122	25-34 years	Higher education	Central and South America (Latin America)	10 partners or more	Negative
453	2	No	No	210	25-34 years	Higher education	Central and South America (Latin America)	10 partners or more	Negative
453	3	No	Yes		25-34 years	Higher education	Central and South America (Latin America)	10 partners or more	Negative
454	1	Yes	Yes		35-44 years	Higher education	Western Europe	Between 2–9 partners	Negative
455	1	Yes	No	91	25-34 years	Secondary education	Spain	Between 2–9 partners	Negative
455	2	No	Yes		25-34 years	Secondary education	Spain	10 partners or more	Negative
456	1	Yes	No	557	35-44 years	Higher education	Spain	Between 2–9 partners	Negative
456	2	No	Yes		35-44 years	Higher education	Spain	Non applicable	Negative
457	1	Yes	Yes		35-44 years	Higher education	Spain	10 partners or more	Negative
458	1	Yes	Yes		25-34 years	Higher education	Spain	Less than two partners	Negative
459	1	Yes	No	63	45 and above	Secondary education	Western Europe	Less than two partners	Negative
459	2	No	No	12	45 and above	Secondary education	Western Europe	Non applicable	Negative
459	3	No	No	29	45 and above	Secondary education	Western Europe	Non applicable	Negative
459	4	No	No	56	45 and above	Secondary education	Western Europe	Non applicable	Negative
459	5	No	No	84	45 and above	Secondary education	Western Europe	Non applicable	Negative
459	6	No	No	82	45 and above	Secondary education	Western Europe	Non applicable	Negative
459	7	No	No	90	45 and above	Secondary education	Western Europe	Non applicable	Negative
459	8	No	No	84	45 and above	Secondary education	Western Europe	Non applicable	Negative
459	9	No	No	86	45 and above	Secondary education	Western Europe	Non applicable	Negative
459	10	No	No	89	45 and above	Secondary education	Western Europe	Non applicable	Negative
459	11	No	No	56	45 and above	Secondary education	Western Europe	Non applicable	Negative
459	12	No	Yes		45 and above	Secondary education	Western Europe	Non applicable	Negative
460	1	Yes	No	168	35-44 years	Higher education	Spain	Between 2–9 partners	Negative
460	2	No	Yes		35-44 years	Higher education	Spain	10 partners or more	Negative
461	1	Yes	No	503	25-34 years	Higher education	Spain	Less than two partners	Negative
461	2	No	Yes		25-34 years	Higher education	Spain	10 partners or more	Negative
462	1	Yes	No	552	35-44 years	Secondary education	Central and South America (Latin America)	10 partners or more	Negative
462	2	No	Yes		35-44 years	Secondary education	Central and South America (Latin America)	10 partners or more	Negative
463	1	Yes	No	230	25-34 years	Higher education	Spain	10 partners or more	Negative
463	2	No	No	77	25-34 years	Higher education	Spain	10 partners or more	Negative
463	3	No	No	15	25-34 years	Higher education	Spain	Non applicable	Negative
463	4	No	No	21	25-34 years	Higher education	Spain	Non applicable	Negative
463	5	No	No	29	25-34 years	Higher education	Spain	Non applicable	Negative
463	6	No	No	55	25-34 years	Higher education	Spain	Non applicable	Negative
463	7	No	No	84	25-34 years	Higher education	Spain	Non applicable	Negative
463	8	No	No	77	25-34 years	Higher education	Spain	Non applicable	Negative
463	9	No	No	88	25-34 years	Higher education	Spain	Non applicable	Negative
463	10	No	No	84	25-34 years	Higher education	Spain	Non applicable	Negative
463	11	No	No	87	25-34 years	Higher education	Spain	Non applicable	Negative
463	12	No	No	83	25-34 years	Higher education	Spain	Non applicable	Negative
463	13	No	No	85	35-44 years	Higher education	Spain	Non applicable	Negative
463	14	No	Yes		35-44 years	Higher education	Spain	Non applicable	Negative
464	1	Yes	No	363	25-34 years	Secondary education	Spain	Between 2–9 partners	Negative
464	2	No	Yes		25-34 years	Secondary education	Spain	10 partners or more	Negative
465	1	Yes	Yes		25-34 years	Higher education	Spain	Between 2–9 partners	Negative
466	1	Yes	No	113	45 and above	Higher education	Central and South America (Latin America)	10 partners or more	Negative
466	2	No	No	15	45 and above	Higher education	Central and South America (Latin America)	Non applicable	Negative
466	3	No	No	26	45 and above	Higher education	Central and South America (Latin America)	Non applicable	Negative
466	4	No	No	62	45 and above	Higher education	Central and South America (Latin America)	Non applicable	Negative
466	5	No	No	80	45 and above	Higher education	Central and South America (Latin America)	Non applicable	Negative
466	6	No	No	102	45 and above	Higher education	Central and South America (Latin America)	Non applicable	Negative
466	7	No	No	70	45 and above	Higher education	Central and South America (Latin America)	Non applicable	Negative
466	8	No	No	79	45 and above	Higher education	Central and South America (Latin America)	Non applicable	Negative
466	9	No	No	83	45 and above	Higher education	Central and South America (Latin America)	Non applicable	Negative
466	10	No	No	77	45 and above	Higher education	Central and South America (Latin America)	Non applicable	Negative
466	11	No	Yes		45 and above	Higher education	Central and South America (Latin America)	Non applicable	Negative
467	1	Yes	No	130	35-44 years	Higher education	Spain	Less than two partners	Negative
467	2	No	No	188	35-44 years	Higher education	Spain	Less than two partners	Negative
467	3	No	No	348	35-44 years	Higher education	Spain	Less than two partners	Negative
467	4	No	No	183	35-44 years	Higher education	Spain	Less than two partners	Negative
467	5	No	No	106	35-44 years	Higher education	Spain	Between 2–9 partners	Negative
467	6	No	Yes		35-44 years	Higher education	Spain	Between 2–9 partners	Negative
468	1	Yes	No	65	35-44 years	Secondary education	Central and South America (Latin America)	10 partners or more	Negative
468	2	No	No	76	35-44 years	Secondary education	Central and South America (Latin America)	Non applicable	Negative
468	3	No	No	57	45 and above	Secondary education	Central and South America (Latin America)	Between 2–9 partners	Negative
468	4	No	No	5	45 and above	Secondary education	Central and South America (Latin America)	Between 2–9 partners	Negative
468	5	No	No	409	45 and above	Secondary education	Central and South America (Latin America)	Non applicable	Negative
468	6	No	No	24	45 and above	Secondary education	Central and South America (Latin America)	Non applicable	Negative
468	7	No	No	21	45 and above	Secondary education	Central and South America (Latin America)	Between 2–9 partners	Negative
468	8	No	No	30	45 and above	Secondary education	Central and South America (Latin America)	Non applicable	Negative
468	9	No	No	57	45 and above	Secondary education	Central and South America (Latin America)	Non applicable	Negative
468	10	No	No	81	45 and above	Secondary education	Central and South America (Latin America)	Non applicable	Negative
468	11	No	No	91	45 and above	Secondary education	Central and South America (Latin America)	Non applicable	Negative
468	12	No	No	122	45 and above	Secondary education	Central and South America (Latin America)	Non applicable	Negative
468	13	No	Yes		45 and above	Secondary education	Central and South America (Latin America)	Non applicable	Negative
469	1	Yes	Yes		45 and above	Higher education	Spain	Less than two partners	Negative
470	1	Yes	No	282	25-34 years	Secondary education	Spain	Between 2–9 partners	Negative
470	2	No	Yes		25-34 years	Secondary education	Spain	Between 2–9 partners	Negative
471	1	Yes	No	294	35-44 years	Secondary education	Spain	10 partners or more	Negative
471	2	No	No	135	35-44 years	Secondary education	Spain	10 partners or more	Negative
471	3	No	No	231	35-44 years	Secondary education	Spain	10 partners or more	Negative
471	4	No	No	295	35-44 years	Secondary education	Spain	10 partners or more	Negative
471	5	No	Yes		35-44 years	Secondary education	Spain	10 partners or more	Negative
472	1	Yes	No	278	45 and above	Secondary education	Spain	10 partners or more	Negative
472	2	No	No	126	45 and above	Secondary education	Spain	Between 2–9 partners	Negative
472	3	No	No	296	45 and above	Secondary education	Spain	Between 2–9 partners	Negative
472	4	No	Yes		45 and above	Secondary education	Spain	10 partners or more	Negative
473	1	Yes	No	58	45 and above	Primary education	Spain	10 partners or more	Negative
473	2	No	No	13	45 and above	Primary education	Spain	Non applicable	Negative
473	3	No	No	28	45 and above	Primary education	Spain	Non applicable	Negative
473	4	No	No	56	45 and above	Primary education	Spain	Non applicable	Negative
473	5	No	No	84	45 and above	Primary education	Spain	Non applicable	Negative
473	6	No	No	88	45 and above	Primary education	Spain	Non applicable	Negative
473	7	No	No	84	45 and above	Primary education	Spain	Non applicable	Negative
473	8	No	No	84	45 and above	Primary education	Spain	Non applicable	Negative
473	9	No	No	86	45 and above	Primary education	Spain	Non applicable	Negative
473	10	No	No	89	45 and above	Primary education	Spain	Non applicable	Negative
473	11	No	No	56	45 and above	Primary education	Spain	Non applicable	Negative
473	12	No	Yes		45 and above	Primary education	Spain	Non applicable	Negative
474	1	Yes	Yes		35-44 years	Secondary education	Spain	10 partners or more	Negative
475	1	Yes	No	316	25-34 years	Higher education	Spain	Between 2–9 partners	Negative
475	2	No	No	222	25-34 years	Higher education	Spain	Non applicable	Negative
475	3	No	No	220	25-34 years	Higher education	Spain	10 partners or more	Negative
475	4	No	Yes		25-34 years	Higher education	Spain	10 partners or more	Negative
476	1	Yes	Yes		45 and above	Higher education	Spain	10 partners or more	Negative
477	1	Yes	Yes		45 and above	Higher education	Spain	10 partners or more	Negative
478	1	Yes	Yes		25-34 years	Secondary education	Spain	Between 2–9 partners	Negative
479	1	Yes	Yes		45 and above	Higher education	Spain	Between 2–9 partners	Negative
480	1	Yes	No	215	35-44 years	Primary education	Spain	Between 2–9 partners	Negative
480	2	No	Yes		35-44 years	Primary education	Spain	10 partners or more	Negative
481	1	Yes	Yes		45 and above	Higher education	Spain	Between 2–9 partners	Negative
482	1	Yes	Yes		45 and above	Higher education	Spain	Between 2–9 partners	Negative
483	1	Yes	No	355	35-44 years	Higher education	Central and South America (Latin America)	Between 2–9 partners	Negative
483	2	No	No	175	35-44 years	Higher education	Central and South America (Latin America)	Between 2–9 partners	Negative
483	3	No	No	43	45 and above	Higher education	Central and South America (Latin America)	Between 2–9 partners	Negative
483	4	No	No	148	45 and above	Higher education	Central and South America (Latin America)	Between 2–9 partners	Negative
483	5	No	Yes		45 and above	Higher education	Central and South America (Latin America)	Between 2–9 partners	Negative
484	1	Yes	No	77	35-44 years	Higher education	Spain	Less than two partners	Negative
484	2	No	Yes		35-44 years	Higher education	Spain	Less than two partners	Negative
485	1	Yes	No	91	45 and above	Secondary education	Spain	Between 2–9 partners	Negative
485	2	No	No	173	45 and above	Secondary education	Spain	Between 2–9 partners	Negative
485	3	No	Yes		45 and above	Secondary education	Spain	Between 2–9 partners	Negative
486	1	Yes	Yes		25-34 years	Secondary education	Spain	Non applicable	Positive	HIV Ab only
487	1	Yes	No	312	35-44 years	Secondary education	Central and South America (Latin America)	Between 2–9 partners	Negative
487	2	No	Yes		35-44 years	Secondary education	Central and South America (Latin America)	10 partners or more	Negative
488	1	Yes	No	384	25-34 years	Secondary education	Spain	Non applicable	Negative
488	2	No	No	484	25-34 years	Secondary education	Spain	10 partners or more	Negative
488	3	No	No	114	35-44 years	Secondary education	Spain	Between 2–9 partners	Negative
488	4	No	Yes		35-44 years	Secondary education	Spain	10 partners or more	Negative
489	1	Yes	No	154	35-44 years	Higher education	Western Europe	10 partners or more	Negative
489	2	No	No	200	35-44 years	Higher education	Western Europe	10 partners or more	Negative
489	3	No	Yes		35-44 years	Higher education	Western Europe	Between 2–9 partners	Negative
490	1	Yes	No	65	25-34 years	Secondary education	Spain	Between 2–9 partners	Negative
490	2	No	Yes		25-34 years	Secondary education	Spain	10 partners or more	Negative
491	1	Yes	No	68	35-44 years	Higher education	Central and South America (Latin America)	10 partners or more	Negative
491	2	No	Yes		35-44 years	Higher education	Central and South America (Latin America)	Between 2–9 partners	Negative
492	1	Yes	No	43	35-44 years	Higher education	Central and South America (Latin America)	10 partners or more	Negative
492	2	No	No	14	35-44 years	Higher education	Central and South America (Latin America)	Non applicable	Negative
492	3	No	No	7	35-44 years	Higher education	Central and South America (Latin America)	Non applicable	Negative
492	4	No	No	11	35-44 years	Higher education	Central and South America (Latin America)	Non applicable	Negative
492	5	No	No	30	35-44 years	Higher education	Central and South America (Latin America)	Non applicable	Negative
492	6	No	No	61	35-44 years	Higher education	Central and South America (Latin America)	Non applicable	Negative
492	7	No	No	78	35-44 years	Higher education	Central and South America (Latin America)	Non applicable	Negative
492	8	No	No	84	35-44 years	Higher education	Central and South America (Latin America)	Non applicable	Negative
492	9	No	No	86	35-44 years	Higher education	Central and South America (Latin America)	Non applicable	Negative
492	10	No	No	82	35-44 years	Higher education	Central and South America (Latin America)	Non applicable	Negative
492	11	No	No	84	35-44 years	Higher education	Central and South America (Latin America)	Non applicable	Negative
492	12	No	No	86	35-44 years	Higher education	Central and South America (Latin America)	Non applicable	Negative
492	13	No	Yes		35-44 years	Higher education	Central and South America (Latin America)	Non applicable	Negative
493	1	Yes	No	92	35-44 years	Higher education	Spain	Less than two partners	Negative
493	2	No	No	500	35-44 years	Higher education	Spain	Non applicable	Negative
493	3	No	Yes		35-44 years	Higher education	Spain	Between 2–9 partners	Negative
494	1	Yes	Yes		35-44 years	Higher education	Western Europe	Less than two partners	Negative
495	1	Yes	No	160	35-44 years	Higher education	Spain	10 partners or more	Negative
495	2	No	No	228	35-44 years	Higher education	Spain	Between 2–9 partners	Negative
495	3	No	No	122	35-44 years	Higher education	Spain	Between 2–9 partners	Negative
495	4	No	No	265	35-44 years	Higher education	Spain	Between 2–9 partners	Negative
495	5	No	Yes		35-44 years	Higher education	Spain	Between 2–9 partners	Negative
496	1	Yes	Yes		35-44 years	Secondary education	Spain	Less than two partners	Negative
497	1	Yes	No	390	35-44 years	Higher education	Spain	10 partners or more	Negative
497	2	No	No	130	35-44 years	Higher education	Spain	Less than two partners	Negative
497	3	No	Yes		35-44 years	Higher education	Spain	Less than two partners	Negative
498	1	Yes	No	532	35-44 years	Higher education	Spain	Between 2–9 partners	Negative
498	2	No	No	313	35-44 years	Higher education	Spain	10 partners or more	Negative
498	3	No	Yes		35-44 years	Higher education	Spain	10 partners or more	Negative
499	1	Yes	No	29	35-44 years	Higher education	Central and South America (Latin America)	Non applicable	Negative
499	2	No	No	28	35-44 years	Higher education	Central and South America (Latin America)	Non applicable	Negative
499	3	No	No	57	35-44 years	Higher education	Central and South America (Latin America)	Non applicable	Negative
499	4	No	No	84	35-44 years	Higher education	Central and South America (Latin America)	Non applicable	Negative
499	5	No	No	82	35-44 years	Higher education	Central and South America (Latin America)	Non applicable	Negative
499	6	No	No	86	35-44 years	Higher education	Central and South America (Latin America)	Non applicable	Negative
499	7	No	No	83	35-44 years	Higher education	Central and South America (Latin America)	Non applicable	Negative
499	8	No	No	84	35-44 years	Higher education	Central and South America (Latin America)	Non applicable	Negative
499	9	No	No	93	35-44 years	Higher education	Central and South America (Latin America)	Non applicable	Negative
499	10	No	Yes		35-44 years	Higher education	Central and South America (Latin America)	Non applicable	Negative
500	1	Yes	No	207	45 and above	Higher education	Central and South America (Latin America)	10 partners or more	Negative
500	2	No	No	408	45 and above	Higher education	Central and South America (Latin America)	10 partners or more	Negative
500	3	No	Yes		45 and above	Higher education	Central and South America (Latin America)	Between 2–9 partners	Negative
501	1	Yes	Yes		35-44 years	Secondary education	Spain	Between 2–9 partners	Negative
502	1	Yes	Yes		25-34 years	Secondary education	Spain	Between 2–9 partners	Negative
503	1	Yes	Yes		35-44 years	Higher education	Other origins	10 partners or more	Negative
504	1	Yes	No	540	45 and above	Higher education	Spain	Between 2–9 partners	Negative
504	2	No	Yes		45 and above	Higher education	Spain	Between 2–9 partners	Negative
505	1	Yes	No	91	45 and above	Higher education	Spain	10 partners or more	Negative
505	2	No	No	280	45 and above	Higher education	Spain	10 partners or more	Negative
505	3	No	No	104	45 and above	Higher education	Spain	10 partners or more	Negative
505	4	No	No	91	45 and above	Higher education	Spain	10 partners or more	Negative
505	5	No	No	92	45 and above	Higher education	Spain	10 partners or more	Negative
505	6	No	No	200	45 and above	Higher education	Spain	10 partners or more	Negative
505	7	No	Yes		45 and above	Higher education	Spain	Between 2–9 partners	Negative
506	1	Yes	Yes		25-34 years	Higher education	Western Europe	10 partners or more	Negative
507	1	Yes	No	118	45 and above	Higher education	Spain	Between 2–9 partners	Negative
507	2	No	No	99	45 and above	Higher education	Spain	Between 2–9 partners	Negative
507	3	No	No	55	45 and above	Higher education	Spain	Between 2–9 partners	Negative
507	4	No	No	177	45 and above	Higher education	Spain	Don't know/Don't answer	Negative
507	5	No	No	181	45 and above	Higher education	Spain	Between 2–9 partners	Negative
507	6	No	No	140	45 and above	Higher education	Spain	Between 2–9 partners	Negative
507	7	No	No	131	45 and above	Higher education	Spain	Between 2–9 partners	Negative
507	8	No	Yes		45 and above	Higher education	Spain	Between 2–9 partners	Negative
508	1	Yes	Yes		45 and above	Secondary education	Central and South America (Latin America)	10 partners or more	Negative
509	1	Yes	Yes		35-44 years	Secondary education	Spain	Between 2–9 partners	Negative
510	1	Yes	No	338	45 and above	Higher education	Spain	Less than two partners	Negative
510	2	No	No	218	45 and above	Higher education	Spain	Between 2–9 partners	Negative
510	3	No	No	280	45 and above	Higher education	Spain	Between 2–9 partners	Negative
510	4	No	Yes		45 and above	Higher education	Spain	Between 2–9 partners	Negative
511	1	Yes	No	90	35-44 years	Higher education	Spain	Between 2–9 partners	Negative
511	2	No	No	329	35-44 years	Higher education	Spain	Between 2–9 partners	Negative
511	3	No	Yes		35-44 years	Higher education	Spain	10 partners or more	Negative
512	1	Yes	No	634	45 and above	Higher education	Central and South America (Latin America)	Between 2–9 partners	Negative
512	2	No	No	28	45 and above	Higher education	Central and South America (Latin America)	Non applicable	Negative
512	3	No	Yes		45 and above	Higher education	Central and South America (Latin America)	10 partners or more	Negative
513	1	Yes	No	431	35-44 years	Higher education	Spain	10 partners or more	Negative
513	2	No	Yes		35-44 years	Higher education	Spain	Between 2–9 partners	Negative
514	1	Yes	No	244	35-44 years	Secondary education	Spain	Between 2–9 partners	Negative
514	2	No	No	69	35-44 years	Secondary education	Spain	10 partners or more	Negative
514	3	No	No	15	35-44 years	Secondary education	Spain	Non applicable	Negative
514	4	No	No	28	35-44 years	Secondary education	Spain	Non applicable	Negative
514	5	No	No	53	35-44 years	Secondary education	Spain	Non applicable	Negative
514	6	No	No	86	35-44 years	Secondary education	Spain	Non applicable	Negative
514	7	No	No	89	35-44 years	Secondary education	Spain	Non applicable	Negative
514	8	No	No	85	35-44 years	Secondary education	Spain	Non applicable	Negative
514	9	No	No	79	35-44 years	Secondary education	Spain	Non applicable	Negative
514	10	No	No	90	35-44 years	Secondary education	Spain	Non applicable	Negative
514	11	No	No	85	35-44 years	Secondary education	Spain	Non applicable	Negative
514	12	No	No	91	35-44 years	Secondary education	Spain	Non applicable	Negative
514	13	No	Yes		35-44 years	Secondary education	Spain	Non applicable	Negative
515	1	Yes	No	278	35-44 years	Higher education	Spain	Less than two partners	Negative
515	2	No	No	120	35-44 years	Higher education	Spain	Between 2–9 partners	Negative
515	3	No	No	14	35-44 years	Higher education	Spain	Non applicable	Negative
515	4	No	No	29	35-44 years	Higher education	Spain	Non applicable	Negative
515	5	No	No	56	35-44 years	Higher education	Spain	Non applicable	Negative
515	6	No	No	87	35-44 years	Higher education	Spain	Non applicable	Negative
515	7	No	No	81	35-44 years	Higher education	Spain	Non applicable	Negative
515	8	No	No	81	35-44 years	Higher education	Spain	Non applicable	Negative
515	9	No	No	92	35-44 years	Higher education	Spain	Non applicable	Negative
515	10	No	No	79	35-44 years	Higher education	Spain	Non applicable	Negative
515	11	No	No	90	35-44 years	Higher education	Spain	Non applicable	Negative
515	12	No	No	78	35-44 years	Higher education	Spain	Non applicable	Negative
515	13	No	Yes		35-44 years	Higher education	Spain	Non applicable	Negative
516	1	Yes	No	499	35-44 years	Higher education	Spain	Less than two partners	Negative
516	2	No	No	504	35-44 years	Higher education	Spain	10 partners or more	Negative
516	3	No	Yes		35-44 years	Higher education	Spain	Between 2–9 partners	Negative
517	1	Yes	No	358	35-44 years	Higher education	Spain	10 partners or more	Negative
517	2	No	No	286	35-44 years	Higher education	Spain	10 partners or more	Negative
517	3	No	No	269	35-44 years	Higher education	Spain	10 partners or more	Negative
517	4	No	Yes		35-44 years	Higher education	Spain	10 partners or more	Negative
518	1	Yes	No	540	35-44 years	Higher education	Spain	Less than two partners	Negative
518	2	No	Yes		35-44 years	Higher education	Spain	Between 2–9 partners	Negative
519	1	Yes	Yes		25-34 years	Higher education	Spain	Between 2–9 partners	Negative
520	1	Yes	No	148	25-34 years	Higher education	Western Europe	10 partners or more	Negative
520	2	No	No	11	25-34 years	Higher education	Western Europe	10 partners or more	Negative
520	3	No	No	14	25-34 years	Higher education	Western Europe	Non applicable	Negative
520	4	No	No	23	25-34 years	Higher education	Western Europe	Non applicable	Negative
520	5	No	No	61	25-34 years	Higher education	Western Europe	Non applicable	Negative
520	6	No	No	83	25-34 years	Higher education	Western Europe	Non applicable	Negative
520	7	No	No	73	25-34 years	Higher education	Western Europe	Non applicable	Negative
520	8	No	No	116	25-34 years	Higher education	Western Europe	Non applicable	Negative
520	9	No	No	66	25-34 years	Higher education	Western Europe	Non applicable	Negative
520	10	No	Yes		25-34 years	Higher education	Western Europe	Non applicable	Negative
521	1	Yes	No	196	35-44 years	Secondary education	Spain	10 partners or more	Negative
521	2	No	No	176	35-44 years	Secondary education	Spain	10 partners or more	Negative
521	3	No	No	456	45 and above	Secondary education	Spain	Between 2–9 partners	Negative
521	4	No	Yes		45 and above	Secondary education	Spain	Less than two partners	Negative
522	1	Yes	No	286	45 and above	Higher education	Spain	Less than two partners	Negative
522	2	No	No	363	45 and above	Higher education	Spain	10 partners or more	Negative
522	3	No	Yes		45 and above	Higher education	Spain	Non applicable	Negative
523	1	Yes	No	952	25-34 years	Secondary education	Spain	Less than two partners	Negative
523	2	No	Yes		25-34 years	Secondary education	Spain	Between 2–9 partners	Negative
524	1	Yes	No	326	35-44 years	Higher education	Spain	Less than two partners	Negative
524	2	No	Yes		35-44 years	Higher education	Spain	Between 2–9 partners	Negative
525	1	Yes	No	352	25-34 years	Secondary education	Spain	Between 2–9 partners	Negative
525	2	No	Yes		25-34 years	Secondary education	Spain	Between 2–9 partners	Negative
526	1	Yes	Yes		35-44 years	Secondary education	Spain	Between 2–9 partners	Negative
527	1	Yes	No	66	25-34 years	Secondary education	Central and South America (Latin America)	Between 2–9 partners	Negative
527	2	No	No	39	25-34 years	Secondary education	Central and South America (Latin America)	Between 2–9 partners	Negative
527	3	No	No	45	25-34 years	Secondary education	Central and South America (Latin America)	Between 2–9 partners	Negative
527	4	No	No	45	25-34 years	Secondary education	Central and South America (Latin America)	Between 2–9 partners	Negative
527	5	No	No	151	25-34 years	Secondary education	Central and South America (Latin America)	Between 2–9 partners	Negative
527	6	No	No	76	25-34 years	Secondary education	Central and South America (Latin America)	Between 2–9 partners	Negative
527	7	No	No	306	25-34 years	Secondary education	Central and South America (Latin America)	Between 2–9 partners	Negative
527	8	No	Yes		35-44 years	Secondary education	Central and South America (Latin America)	10 partners or more	Negative	p24 Ag only
528	1	Yes	Yes		45 and above	Higher education	Central and South America (Latin America)	10 partners or more	Negative
529	1	Yes	Yes		45 and above	Higher education	Spain	10 partners or more	Negative
530	1	Yes	No	341	35-44 years	Higher education	Central and South America (Latin America)	Less than two partners	Negative
530	2	No	Yes		35-44 years	Higher education	Central and South America (Latin America)	Less than two partners	Negative
531	1	Yes	Yes		45 and above	Secondary education	Spain	10 partners or more	Negative
532	1	Yes	No	254	45 and above	Higher education	Spain	10 partners or more	Negative
532	2	No	Yes		45 and above	Higher education	Spain	10 partners or more	Negative
533	1	Yes	No	384	35-44 years	Higher education	Central and South America (Latin America)	Between 2–9 partners	Negative
533	2	No	No	154	35-44 years	Higher education	Central and South America (Latin America)	Between 2–9 partners	Negative
533	3	No	No	141	35-44 years	Higher education	Central and South America (Latin America)	Non applicable	Negative
533	4	No	Yes		35-44 years	Higher education	Central and South America (Latin America)	Between 2–9 partners	Negative
534	1	Yes	Yes		35-44 years	Higher education	Spain	Between 2–9 partners	Negative
535	1	Yes	No	260	45 and above	Higher education	Spain	Between 2–9 partners	Negative
535	2	No	No	266	45 and above	Higher education	Spain	Between 2–9 partners	Negative
535	3	No	No	216	45 and above	Higher education	Spain	Between 2–9 partners	Negative
535	4	No	Yes		45 and above	Higher education	Spain	Between 2–9 partners	Negative
536	1	Yes	Yes		35-44 years	Higher education	Other origins	Less than two partners	Negative
537	1	Yes	Yes		25-34 years	Higher education	Spain	Between 2–9 partners	Negative
538	1	Yes	No	735	35-44 years	Higher education	Spain	Between 2–9 partners	Negative
538	2	No	No	205	35-44 years	Higher education	Spain	10 partners or more	Negative
538	3	No	Yes		35-44 years	Higher education	Spain	Between 2–9 partners	Negative
539	1	Yes	Yes		45 and above	Primary education	Spain	Less than two partners	Negative
540	1	Yes	Yes		35-44 years	Higher education	Central and South America (Latin America)	Between 2–9 partners	Negative
541	1	Yes	No	399	45 and above	Higher education	Western Europe	10 partners or more	Negative
541	2	No	No	267	45 and above	Higher education	Western Europe	10 partners or more	Negative
541	3	No	Yes		45 and above	Higher education	Western Europe	10 partners or more	Negative
542	1	Yes	Yes		35-44 years	Higher education	Central and South America (Latin America)	Less than two partners	Negative
543	1	Yes	Yes		45 and above	Higher education	Spain	Between 2–9 partners	Negative
544	1	Yes	Yes		35-44 years	Higher education	Spain	Between 2–9 partners	Negative
545	1	Yes	No	340	35-44 years	Higher education	Spain	Between 2–9 partners	Negative
545	2	No	Yes		45 and above	Higher education	Spain	Between 2–9 partners	Negative
546	1	Yes	No	399	35-44 years	Higher education	Western Europe	Between 2–9 partners	Negative
546	2	No	No	367	35-44 years	Higher education	Western Europe	Between 2–9 partners	Negative
546	3	No	Yes		45 and above	Higher education	Western Europe	Between 2–9 partners	Negative
547	1	Yes	No	206	25-34 years	Secondary education	Spain	Less than two partners	Negative
547	2	No	No	425	25-34 years	Secondary education	Spain	Less than two partners	Negative
547	3	No	No	135	25-34 years	Secondary education	Spain	Between 2–9 partners	Negative
547	4	No	No	146	25-34 years	Secondary education	Spain	10 partners or more	Negative
547	5	No	Yes		25-34 years	Secondary education	Spain	Less than two partners	Negative
548	1	Yes	No	286	35-44 years	Higher education	Central and South America (Latin America)	10 partners or more	Negative
548	2	No	Yes		35-44 years	Higher education	Central and South America (Latin America)	10 partners or more	Negative
549	1	Yes	Yes		25-34 years	Secondary education	Spain	Between 2–9 partners	Negative
550	1	Yes	Yes		35-44 years	Secondary education	Spain	Non applicable	Negative
551	1	Yes	No	778	25-34 years	Higher education	Spain	Don't know/Don't answer	Negative
551	2	No	Yes		35-44 years	Higher education	Spain	Between 2–9 partners	Negative
552	1	Yes	Yes		35-44 years	Higher education	Spain	Less than two partners	Negative
553	1	Yes	Yes		45 and above	Higher education	Spain	10 partners or more	Negative
554	1	Yes	No	822	45 and above	Higher education	Central and South America (Latin America)	Between 2–9 partners	Negative
554	2	No	Yes		45 and above	Higher education	Central and South America (Latin America)	Between 2–9 partners	Negative
555	1	Yes	No	446	35-44 years	Higher education	Spain	10 partners or more	Negative
555	2	No	No	197	35-44 years	Higher education	Spain	10 partners or more	Negative
555	3	No	Yes		35-44 years	Higher education	Spain	Non applicable	Negative
556	1	Yes	No	155	35-44 years	Higher education	Central and South America (Latin America)	Less than two partners	Negative
556	2	No	No	797	35-44 years	Higher education	Central and South America (Latin America)	Between 2–9 partners	Negative
556	3	No	Yes		35-44 years	Higher education	Central and South America (Latin America)	Between 2–9 partners	Negative
557	1	Yes	No	170	45 and above	Higher education	Spain	Less than two partners	Negative
557	2	No	No	126	45 and above	Higher education	Spain	Less than two partners	Negative
557	3	No	No	138	45 and above	Higher education	Spain	Less than two partners	Negative
557	4	No	Yes		45 and above	Higher education	Spain	Less than two partners	Negative
558	1	Yes	No	664	35-44 years	Higher education	Spain	Between 2–9 partners	Negative
558	2	No	Yes		35-44 years	Higher education	Spain	Less than two partners	Negative
559	1	Yes	Yes		25-34 years	Secondary education	Spain	10 partners or more	Negative
560	1	Yes	No	91	45 and above	Secondary education	Spain	Between 2–9 partners	Negative
560	2	No	No	92	45 and above	Secondary education	Spain	Between 2–9 partners	Negative
560	3	No	No	91	45 and above	Secondary education	Spain	Between 2–9 partners	Negative
560	4	No	No	91	45 and above	Secondary education	Spain	Between 2–9 partners	Negative
560	5	No	No	104	45 and above	Secondary education	Spain	Between 2–9 partners	Negative
560	6	No	No	97	45 and above	Secondary education	Spain	Less than two partners	Negative
560	7	No	No	133	45 and above	Secondary education	Spain	Between 2–9 partners	Negative
560	8	No	No	91	45 and above	Secondary education	Spain	Between 2–9 partners	Negative
560	9	No	No	92	45 and above	Secondary education	Spain	Between 2–9 partners	Negative
560	10	No	No	91	45 and above	Secondary education	Spain	Less than two partners	Negative
560	11	No	No	90	45 and above	Secondary education	Spain	Less than two partners	Negative
560	12	No	Yes		45 and above	Secondary education	Spain	Less than two partners	Negative
561	1	Yes	Yes		35-44 years	Higher education	Western Europe	Less than two partners	Negative
562	1	Yes	No	663	45 and above	Higher education	Western Europe	10 partners or more	Negative
562	2	No	Yes		45 and above	Higher education	Western Europe	10 partners or more	Negative
563	1	Yes	Yes		35-44 years	Higher education	Other origins	Between 2–9 partners	Negative
564	1	Yes	No	129	45 and above	Secondary education	Spain	10 partners or more	Negative
564	2	No	No	145	45 and above	Secondary education	Spain	Between 2–9 partners	Negative
564	3	No	Yes		45 and above	Secondary education	Spain	10 partners or more	Negative
565	1	Yes	Yes		25-34 years	Secondary education	Central and South America (Latin America)	10 partners or more	Negative
566	1	Yes	No	402	25-34 years	Secondary education	Central and South America (Latin America)	10 partners or more	Negative
566	2	No	Yes		35-44 years	Secondary education	Central and South America (Latin America)	10 partners or more	Negative
567	1	Yes	Yes		25-34 years	Secondary education	Spain	Between 2–9 partners	Negative
568	1	Yes	Yes		25-34 years	Secondary education	Western Europe	10 partners or more	Negative
569	1	Yes	No	238	35-44 years	Higher education	Spain	Between 2–9 partners	Negative
569	2	No	Yes		35-44 years	Higher education	Spain	Between 2–9 partners	Negative
570	1	Yes	Yes		35-44 years	Higher education	Spain	Between 2–9 partners	Negative
571	1	Yes	Yes		45 and above	Higher education	Spain	Between 2–9 partners	Negative
572	1	Yes	No	63	35-44 years	Higher education	Central and South America (Latin America)	Between 2–9 partners	Negative
572	2	No	Yes		35-44 years	Higher education	Central and South America (Latin America)	Between 2–9 partners	Negative
573	1	Yes	Yes		45 and above	Higher education	Western Europe	Less than two partners	Negative
574	1	Yes	Yes		45 and above	Higher education	Spain	10 partners or more	Negative
575	1	Yes	No	71	35-44 years	Higher education	Central and South America (Latin America)	Between 2–9 partners	Negative
575	2	No	No	28	35-44 years	Higher education	Central and South America (Latin America)	Between 2–9 partners	Negative
575	3	No	No	141	35-44 years	Higher education	Central and South America (Latin America)	Between 2–9 partners	Negative
575	4	No	No	175	35-44 years	Higher education	Central and South America (Latin America)	Between 2–9 partners	Negative
575	5	No	No	280	35-44 years	Higher education	Central and South America (Latin America)	10 partners or more	Negative
575	6	No	No	110	35-44 years	Higher education	Central and South America (Latin America)	Between 2–9 partners	Negative
575	7	No	No	124	35-44 years	Higher education	Central and South America (Latin America)	Between 2–9 partners	Negative
575	8	No	Yes		35-44 years	Higher education	Central and South America (Latin America)	Between 2–9 partners	Negative
576	1	Yes	No	821	25-34 years	Secondary education	Central and South America (Latin America)	10 partners or more	Negative
576	2	No	No	63	25-34 years	Secondary education	Central and South America (Latin America)	10 partners or more	Negative
576	3	No	Yes		25-34 years	Secondary education	Central and South America (Latin America)	10 partners or more	Negative
577	1	Yes	Yes		25-34 years	Higher education	Spain	Between 2–9 partners	Negative
578	1	Yes	Yes		35-44 years	Higher education	Spain	10 partners or more	Negative
579	1	Yes	Yes		45 and above	Secondary education	Spain	Between 2–9 partners	Negative
580	1	Yes	No	785	35-44 years	Higher education	Spain	Less than two partners	Negative
580	2	No	Yes		35-44 years	Higher education	Spain	Between 2–9 partners	Negative
581	1	Yes	Yes		25-34 years	Secondary education	Spain	10 partners or more	Negative
582	1	Yes	No	182	35-44 years	Secondary education	Central and South America (Latin America)	Less than two partners	Negative
582	2	No	No	73	35-44 years	Secondary education	Central and South America (Latin America)	Less than two partners	Negative
582	3	No	No	89	35-44 years	Secondary education	Central and South America (Latin America)	Less than two partners	Negative
582	4	No	No	92	35-44 years	Secondary education	Central and South America (Latin America)	Between 2–9 partners	Negative
582	5	No	No	187	35-44 years	Secondary education	Central and South America (Latin America)	Between 2–9 partners	Negative
582	6	No	No	105	35-44 years	Secondary education	Central and South America (Latin America)	Between 2–9 partners	Negative
582	7	No	No	135	35-44 years	Secondary education	Central and South America (Latin America)	Between 2–9 partners	Negative
582	8	No	Yes		35-44 years	Secondary education	Central and South America (Latin America)	Less than two partners	Negative
583	1	Yes	No	541	25-34 years	Higher education	Central and South America (Latin America)	10 partners or more	Negative
583	2	No	Yes		25-34 years	Higher education	Central and South America (Latin America)	Between 2–9 partners	Negative
584	1	Yes	No	146	35-44 years	Higher education	Central and South America (Latin America)	Less than two partners	Negative
584	2	No	Yes		35-44 years	Higher education	Central and South America (Latin America)	Less than two partners	Negative
585	1	Yes	No	98	25-34 years	Secondary education	Spain	Between 2–9 partners	Negative
585	2	No	No	110	25-34 years	Secondary education	Spain	Between 2–9 partners	Negative
585	3	No	No	90	25-34 years	Secondary education	Spain	Between 2–9 partners	Negative
585	4	No	No	294	25-34 years	Secondary education	Spain	Between 2–9 partners	Negative
585	5	No	No	60	25-34 years	Secondary education	Spain	Between 2–9 partners	Negative
585	6	No	No	91	25-34 years	Secondary education	Spain	Between 2–9 partners	Negative
585	7	No	No	221	25-34 years	Secondary education	Spain	Between 2–9 partners	Negative
585	8	No	Yes		25-34 years	Secondary education	Spain	Between 2–9 partners	Negative
586	1	Yes	No	224	25-34 years	Higher education	Spain	Less than two partners	Negative
586	2	No	No	462	25-34 years	Higher education	Spain	Between 2–9 partners	Negative
586	3	No	Yes		35-44 years	Higher education	Spain	Between 2–9 partners	Negative
587	1	Yes	Yes		45 and above	Higher education	Spain	Less than two partners	Negative
588	1	Yes	Yes		45 and above	Higher education	Spain	10 partners or more	Negative
589	1	Yes	No	291	45 and above	Higher education	Spain	Between 2–9 partners	Negative
589	2	No	Yes		45 and above	Higher education	Spain	Non applicable	Negative
590	1	Yes	Yes		35-44 years	Higher education	Western Europe	10 partners or more	Negative
591	1	Yes	No	125	35-44 years	Secondary education	Central and South America (Latin America)	Between 2–9 partners	Negative
591	2	No	Yes		35-44 years	Secondary education	Central and South America (Latin America)	Between 2–9 partners	Negative
592	1	Yes	No	124	35-44 years	Secondary education	Spain	Between 2–9 partners	Negative
592	2	No	No	458	35-44 years	Secondary education	Spain	10 partners or more	Negative
592	3	No	Yes		35-44 years	Secondary education	Spain	Less than two partners	Negative
593	1	Yes	Yes		35-44 years	Higher education	Spain	Don't know/Don't answer	Negative
594	1	Yes	Yes		45 and above	Higher education	Spain	Less than two partners	Negative
595	1	Yes	No	472	45 and above	Secondary education	Spain	Less than two partners	Negative
595	2	No	Yes		45 and above	Secondary education	Spain	Less than two partners	Negative
596	1	Yes	Yes		35-44 years	Higher education	Central and South America (Latin America)	Between 2–9 partners	Negative
597	1	Yes	No	231	25-34 years	Primary education	Spain	10 partners or more	Negative
597	2	No	No	591	25-34 years	Primary education	Spain	10 partners or more	Negative
597	3	No	Yes		35-44 years	Primary education	Spain	Between 2–9 partners	Negative
598	1	Yes	Yes		25-34 years	Secondary education	Spain	Less than two partners	Negative
599	1	Yes	No	78	35-44 years	Higher education	Central and South America (Latin America)	Between 2–9 partners	Negative
599	2	No	No	80	35-44 years	Higher education	Central and South America (Latin America)	Between 2–9 partners	Negative
599	3	No	No	360	35-44 years	Higher education	Central and South America (Latin America)	Between 2–9 partners	Negative
599	4	No	No	320	35-44 years	Higher education	Central and South America (Latin America)	Between 2–9 partners	Negative
599	5	No	No	135	35-44 years	Higher education	Central and South America (Latin America)	Between 2–9 partners	Negative
599	6	No	Yes		35-44 years	Higher education	Central and South America (Latin America)	Less than two partners	Negative
600	1	Yes	Yes		45 and above	Secondary education	Spain	Less than two partners	Negative
601	1	Yes	Yes		25-34 years	Higher education	Western Europe	Between 2–9 partners	Negative
602	1	Yes	No	403	25-34 years	Higher education	Spain	Between 2–9 partners	Negative
602	2	No	Yes		25-34 years	Higher education	Spain	10 partners or more	Negative
603	1	Yes	Yes		35-44 years	Higher education	Spain	10 partners or more	Positive	HIV Ab only
604	1	Yes	Yes		25-34 years	Higher education	Central and South America (Latin America)	10 partners or more	Negative
605	1	Yes	Yes		35-44 years	Higher education	Western Europe	10 partners or more	Negative
606	1	Yes	Yes		35-44 years	Secondary education	Spain	Non applicable	Negative
607	1	Yes	No	1010	35-44 years	Secondary education	Central and South America (Latin America)	10 partners or more	Negative
607	2	No	Yes		35-44 years	Secondary education	Central and South America (Latin America)	Between 2–9 partners	Negative
608	1	Yes	Yes		35-44 years	Higher education	Spain	Non applicable	Negative
609	1	Yes	No	187	35-44 years	Higher education	Spain	Between 2–9 partners	Negative
609	2	No	No	333	35-44 years	Higher education	Spain	Between 2–9 partners	Negative
609	3	No	No	173	35-44 years	Higher education	Spain	Between 2–9 partners	Negative
609	4	No	No	125	45 and above	Higher education	Spain	Between 2–9 partners	Negative
609	5	No	No	154	45 and above	Higher education	Spain	Less than two partners	Negative
609	6	No	No	45	45 and above	Higher education	Spain	Between 2–9 partners	Negative
609	7	No	Yes		45 and above	Higher education	Spain	Between 2–9 partners	Negative
610	1	Yes	Yes		35-44 years	Higher education	Spain	Between 2–9 partners	Positive	both p24 + HIV Ab
611	1	Yes	Yes		25-34 years	Secondary education	Central and South America (Latin America)	10 partners or more	Negative
612	1	Yes	Yes		25-34 years	Higher education	Spain	Between 2–9 partners	Negative
613	1	Yes	No	394	25-34 years	Secondary education	Spain	10 partners or more	Negative
613	2	No	No	15	35-44 years	Secondary education	Spain	Non applicable	Negative
613	3	No	No	27	35-44 years	Secondary education	Spain	Non applicable	Negative
613	4	No	No	61	35-44 years	Secondary education	Spain	Non applicable	Negative
613	5	No	No	81	35-44 years	Secondary education	Spain	Non applicable	Negative
613	6	No	No	87	35-44 years	Secondary education	Spain	Non applicable	Negative
613	7	No	No	84	35-44 years	Secondary education	Spain	Non applicable	Negative
613	8	No	No	79	35-44 years	Secondary education	Spain	Non applicable	Negative
613	9	No	No	86	35-44 years	Secondary education	Spain	Non applicable	Negative
613	10	No	No	90	35-44 years	Secondary education	Spain	Non applicable	Negative
613	11	No	Yes		35-44 years	Secondary education	Spain	Non applicable	Negative
614	1	Yes	Yes		45 and above	Higher education	Spain	10 partners or more	Negative
615	1	Yes	No	440	45 and above	Higher education	Spain	10 partners or more	Negative
615	2	No	No	249	45 and above	Higher education	Spain	Between 2–9 partners	Negative
615	3	No	Yes		45 and above	Higher education	Spain	Between 2–9 partners	Negative
616	1	Yes	No	454	45 and above	Higher education	Spain	Between 2–9 partners	Negative
616	2	No	No	279	45 and above	Higher education	Spain	Less than two partners	Negative
616	3	No	Yes		45 and above	Higher education	Spain	Between 2–9 partners	Negative
617	1	Yes	Yes		35-44 years	Unknown level of education	Western Europe	Between 2–9 partners	Negative
618	1	Yes	No	224	35-44 years	Higher education	Spain	Between 2–9 partners	Negative
618	2	No	No	456	35-44 years	Higher education	Spain	10 partners or more	Negative
618	3	No	Yes		35-44 years	Higher education	Spain	Between 2–9 partners	Negative
619	1	Yes	Yes		45 and above	Higher education	Spain	Between 2–9 partners	Negative
620	1	Yes	Yes		45 and above	Secondary education	Spain	Less than two partners	Negative
621	1	Yes	Yes		35-44 years	Higher education	Spain	Between 2–9 partners	Negative
622	1	Yes	Yes		25-34 years	Secondary education	Central and South America (Latin America)	Less than two partners	Negative
623	1	Yes	No	91	35-44 years	Higher education	Central and South America (Latin America)	Between 2–9 partners	Negative
623	2	No	No	113	35-44 years	Higher education	Central and South America (Latin America)	10 partners or more	Negative
623	3	No	No	113	35-44 years	Higher education	Central and South America (Latin America)	10 partners or more	Negative
623	4	No	No	144	35-44 years	Higher education	Central and South America (Latin America)	Less than two partners	Negative
623	5	No	No	346	35-44 years	Higher education	Central and South America (Latin America)	Less than two partners	Negative
623	6	No	Yes		35-44 years	Higher education	Central and South America (Latin America)	Between 2–9 partners	Negative
624	1	Yes	No	595	45 and above	Secondary education	Spain	Less than two partners	Negative
624	2	No	No	161	45 and above	Secondary education	Spain	Between 2–9 partners	Negative
624	3	No	Yes		45 and above	Secondary education	Spain	Less than two partners	Negative
625	1	Yes	Yes		35-44 years	Secondary education	Spain	Between 2–9 partners	Negative
626	1	Yes	No	77	25-34 years	Higher education	Spain	Don't know/Don't answer	Negative
626	2	No	Yes		25-34 years	Higher education	Spain	Less than two partners	Negative
627	1	Yes	Yes		25-34 years	Secondary education	Spain	Less than two partners	Negative
628	1	Yes	Yes		35-44 years	Higher education	Spain	Between 2–9 partners	Negative
629	1	Yes	Yes		45 and above	Higher education	Spain	Less than two partners	Negative
630	1	Yes	No	147	25-34 years	Secondary education	Spain	Between 2–9 partners	Negative
630	2	No	Yes		25-34 years	Secondary education	Spain	Between 2–9 partners	Negative
631	1	Yes	Yes		45 and above	Higher education	Spain	Between 2–9 partners	Negative
632	1	Yes	No	322	35-44 years	Higher education	Spain	Between 2–9 partners	Negative
632	2	No	Yes		35-44 years	Higher education	Spain	Between 2–9 partners	Negative
633	1	Yes	No	301	35-44 years	Higher education	Spain	Between 2–9 partners	Negative
633	2	No	Yes		35-44 years	Higher education	Spain	Between 2–9 partners	Negative
634	1	Yes	No	364	25-34 years	Secondary education	Spain	Between 2–9 partners	Negative
634	2	No	No	385	25-34 years	Secondary education	Spain	Between 2–9 partners	Negative
634	3	No	Yes		35-44 years	Secondary education	Spain	Less than two partners	Negative
635	1	Yes	No	23	35-44 years	Secondary education	Spain	10 partners or more	Negative
635	2	No	No	29	35-44 years	Secondary education	Spain	Non applicable	Negative
635	3	No	No	60	35-44 years	Secondary education	Spain	Non applicable	Negative
635	4	No	No	176	35-44 years	Secondary education	Spain	Non applicable	Negative
635	5	No	No	76	35-44 years	Secondary education	Spain	Non applicable	Negative
635	6	No	No	27	35-44 years	Secondary education	Spain	Non applicable	Negative
635	7	No	Yes		35-44 years	Secondary education	Spain	Non applicable	Negative
636	1	Yes	Yes		25-34 years	Secondary education	Spain	10 partners or more	Negative
637	1	Yes	Yes		35-44 years	Higher education	Spain	Between 2–9 partners	Negative
638	1	Yes	No	33	35-44 years	Higher education	Spain	Between 2–9 partners	Negative
638	2	No	No	312	35-44 years	Higher education	Spain	Between 2–9 partners	Negative
638	3	No	Yes		45 and above	Higher education	Spain	Less than two partners	Negative
639	1	Yes	No	777	45 and above	Higher education	Spain	10 partners or more	Negative
639	2	No	Yes		45 and above	Higher education	Spain	10 partners or more	Negative
640	1	Yes	No	322	35-44 years	Secondary education	Other origins	Between 2–9 partners	Negative
640	2	No	No	216	35-44 years	Secondary education	Other origins	10 partners or more	Negative
640	3	No	Yes		35-44 years	Secondary education	Other origins	Between 2–9 partners	Negative
641	1	Yes	Yes		25-34 years	Secondary education	Spain	Between 2–9 partners	Negative
642	1	Yes	No	648	35-44 years	Secondary education	Central and South America (Latin America)	Between 2–9 partners	Negative
642	2	No	Yes		35-44 years	Secondary education	Central and South America (Latin America)	Less than two partners	Negative
643	1	Yes	No	131	45 and above	Higher education	Central and South America (Latin America)	10 partners or more	Negative
643	2	No	No	190	45 and above	Higher education	Central and South America (Latin America)	10 partners or more	Negative
643	3	No	No	176	45 and above	Higher education	Central and South America (Latin America)	10 partners or more	Negative
643	4	No	No	41	45 and above	Higher education	Central and South America (Latin America)	10 partners or more	Negative
643	5	No	Yes		45 and above	Higher education	Central and South America (Latin America)	10 partners or more	Negative
644	1	Yes	Yes		25-34 years	Higher education	Spain	Between 2–9 partners	Negative
645	1	Yes	Yes		35-44 years	Higher education	Spain	Between 2–9 partners	Negative
646	1	Yes	Yes		35-44 years	Secondary education	Western Europe	Less than two partners	Negative
647	1	Yes	No	284	25-34 years	Higher education	Western Europe	Between 2–9 partners	Negative
647	2	No	Yes		25-34 years	Higher education	Western Europe	Between 2–9 partners	Negative
648	1	Yes	Yes		25-34 years	Secondary education	Spain	Between 2–9 partners	Negative
649	1	Yes	No	445	25-34 years	Higher education	Spain	Between 2–9 partners	Negative
649	2	No	Yes		25-34 years	Higher education	Spain	10 partners or more	Negative
650	1	Yes	Yes		35-44 years	Higher education	Spain	Less than two partners	Negative
651	1	Yes	No	63	35-44 years	Higher education	Central and South America (Latin America)	10 partners or more	Negative
651	2	No	No	15	35-44 years	Higher education	Central and South America (Latin America)	Non applicable	Negative
651	3	No	No	27	35-44 years	Higher education	Central and South America (Latin America)	Non applicable	Negative
651	4	No	No	49	35-44 years	Higher education	Central and South America (Latin America)	Non applicable	Negative
651	5	No	No	91	35-44 years	Higher education	Central and South America (Latin America)	Non applicable	Negative
651	6	No	No	81	35-44 years	Higher education	Central and South America (Latin America)	Non applicable	Negative
651	7	No	No	87	35-44 years	Higher education	Central and South America (Latin America)	Non applicable	Negative
651	8	No	No	84	35-44 years	Higher education	Central and South America (Latin America)	Non applicable	Negative
651	9	No	No	84	35-44 years	Higher education	Central and South America (Latin America)	Non applicable	Negative
651	10	No	No	82	35-44 years	Higher education	Central and South America (Latin America)	Non applicable	Negative
651	11	No	No	86	45 and above	Higher education	Central and South America (Latin America)	Non applicable	Negative
651	12	No	Yes		45 and above	Higher education	Central and South America (Latin America)	Non applicable	Negative
652	1	Yes	No	443	35-44 years	Higher education	Spain	10 partners or more	Negative
652	2	No	No	321	35-44 years	Higher education	Spain	10 partners or more	Negative
652	3	No	No	78	35-44 years	Higher education	Spain	10 partners or more	Negative
652	4	No	No	152	35-44 years	Higher education	Spain	10 partners or more	Negative
652	5	No	No	3	35-44 years	Higher education	Spain	10 partners or more	Negative
652	6	No	No	69	35-44 years	Higher education	Spain	Non applicable	Negative
652	7	No	Yes		35-44 years	Higher education	Spain	10 partners or more	Negative
653	1	Yes	No	139	25-34 years	Higher education	Spain	10 partners or more	Negative
653	2	No	No	157	25-34 years	Higher education	Spain	10 partners or more	Negative
653	3	No	No	306	35-44 years	Higher education	Spain	10 partners or more	Negative
653	4	No	Yes		35-44 years	Higher education	Spain	10 partners or more	Negative
654	1	Yes	No	833	35-44 years	Higher education	Spain	Between 2–9 partners	Negative
654	2	No	Yes		35-44 years	Higher education	Spain	Between 2–9 partners	Negative
655	1	Yes	Yes		25-34 years	Secondary education	Central and South America (Latin America)	10 partners or more	Negative
656	1	Yes	Yes		35-44 years	Secondary education	Spain	Less than two partners	Negative
657	1	Yes	No	297	45 and above	Higher education	Spain	Less than two partners	Negative
[truncated: 25,299 more rows]
